# Supplementary material for: Agricultural Soils Amended With Thermally-Dried Anaerobically-Digested Sewage Sludge Showed Increased Risk of Antibiotic Resistance Dissemination
Source: Front Microbiol. 2021 Apr 28;12:666854. doi: 10.3389/fmicb.2021.666854 (PMC8113772; doi:10.3389/fmicb.2021.666854)
Supplement: Supplementary file 2 [file Table_2.xlsx]

## Sheet: Hoja1
ID	Name	Type	rConc	Name	Type	Value	Quality	Call	Threshold	In Range	Out Range	Peak Ratio
S04-A01	1.1	Unknown	1	16S rRNA	Test	180555531534901	0.97	Pass	0.06	842789866120021	999	1
S04-A02	1.1	Unknown	1	intI	Test	999	0	Fail	0.06	999	999	0
S04-A03	1.1	Unknown	1	intI1	Test	191536589301075	0.96	Pass	0.06	886058161766125	999	1
S04-A04	1.1	Unknown	1	tnpA-03	Test	230568767050593	0.96	Pass	0.07	803654636476409	999	1
S04-A05	1.1	Unknown	1	IS613	Test	231022729111868	0.97	Pass	0.07	844304728192787	999	1
S04-A06	1.1	Unknown	1	tnpA-01	Test	252526220182795	0.86	Pass	0.06	845754515392678	999	1
S04-A07	1.1	Unknown	1	oleC	Test	207777312484765	0.98	Pass	0.07	841940410924805	999	1
S04-A08	1.1	Unknown	1	pikR1	Test	999	0	Fail	0.07	999	999	0
S04-A09	1.1	Unknown	1	vatC-01	Test	999	0	Fail	0.07	999	999	0
S04-A10	1.1	Unknown	1	vgbB-01	Test	999	0	Fail	0.046	999	999	0
S04-A11	1.1	Unknown	1	vgbB-02	Test	999	0	Fail	0.07	999	999	0
S04-A12	1.1	Unknown	1	sul2	Test	251951194732687	0.99	Pass	0.07	877330621728142	999	1
S04-A13	1.1	Unknown	1	tnpA-04	Test	194903237091409	0.93	Pass	0.07	853357973345252	999	1
S04-A14	1.1	Unknown	1	tnpA-07	Test	227962310707818	0.94	Pass	0.07	792301594984137	999	1
S04-A15	1.1	Unknown	1	tnpA-05	Test	225300102023417	0.95	Pass	0.07	827548207608172	999	1
S04-A16	1.1	Unknown	1	Tp614	Test	22708994493293	0.76	Pass	0.07	803901820453212	999	1
S04-A17	1.1	Unknown	1	tnpA-02	Test	254703224010863	0.98	Fail	0.07	785744618178389	999	1
S04-A18	1.1	Unknown	1	catB3	Test	999	0	Fail	0.07	999	999	0
S04-A19	1.1	Unknown	1	sul1	Test	999	0	Fail	0.02	999	999	0
S04-A20	1.1	Unknown	1	dfrA12	Test	999	0	Fail	0.07	999	999	0
S04-A21	1.1	Unknown	1	folA	Test	999	0	Fail	0.059	999	999	0
S04-A22	1.1	Unknown	1	tet(32)	Test	258199248104844	0.98	Pass	0.06	823852763117648	999	1
S04-A23	1.1	Unknown	1	tet(34)	Test	249230614398085	0.9	Pass	0.07	887333682939834	999	1
S04-A24	1.1	Unknown	1	tetA-01	Test	999	0	Fail	0.02	999	999	0
S04-A25	1.1	Unknown	1	catB8	Test	999	0	Fail	0.08	999	999	0
S04-A26	1.1	Unknown	1	cmlA1-02	Test	239012566370543	0.97	Pass	0.07	801837494514296	999	1
S04-A27	1.1	Unknown	1	cmx(A)	Test	241108865345479	0.96	Pass	0.07	878112797864326	999	1
S04-A28	1.1	Unknown	1	catA1	Test	999	0	Fail	0.1	999	999	0
S04-A29	1.1	Unknown	1	aacC2	Test	999	0	Fail	0.08	999	999	0
S04-A30	1.1	Unknown	1	aacC4	Test	999	0	Fail	0.07	999	999	0
S04-A31	1.1	Unknown	1	tetB-01	Test	999	0	Fail	0.1	999	999	0
S04-A32	1.1	Unknown	1	tetC-01	Test	999	0	Fail	0.096	999	999	0
S04-A33	1.1	Unknown	1	tetD-01	Test	999	0	Fail	0.1	999	999	0
S04-A34	1.1	Unknown	1	tetE	Test	999	0	Fail	0.1	999	999	0
S04-A35	1.1	Unknown	1	tetG-01	Test	235273570047227	0.72	Pass	0.08	870168107849123	999	1
S04-A36	1.1	Unknown	1	tetH	Test	999	0	Fail	0.08	999	999	0
S04-A37	1.1	Unknown	1	aacC	Test	236315031754122	0.89	Pass	0.07	879122489269448	999	1
S04-A38	1.1	Unknown	1	aac(6')-Ib-01	Test	999	0	Fail	0.06	999	999	0
S04-A39	1.1	Unknown	1	aadA1	Test	223984520550855	0.88	Pass	0.08	813004526343355	999	1
S04-A40	1.1	Unknown	1	aadE	Test	206433800699603	0.86	Pass	0.07	745577810099472	999	1
S04-A41	1.1	Unknown	1	aph6ia	Test	999	0	Fail	0.03	999	999	0
S04-A42	1.1	Unknown	1	aph(2')-Id-01	Test	999	0	Fail	0.03	999	999	0
S04-A43	1.1	Unknown	1	tetJ	Test	999	0	Fail	0.08	999	999	0
S04-A44	1.1	Unknown	1	tetK	Test	24412135543045	0.97	Pass	0.08	756426205778693	999	1
S04-A45	1.1	Unknown	1	tetL-01	Test	999	0	Fail	0.08	999	999	0
S04-A46	1.1	Unknown	1	tetM-01	Test	22454861430637	0.75	Pass	0.07	777440744260203	999	1
S04-A47	1.1	Unknown	1	tetO-01	Test	209154071820614	0.91	Pass	0.08	78837621100176	999	1
S04-A48	1.1	Unknown	1	tetPA	Test	194515725176918	0.92	Pass	0.08	761278978561752	999	1
S04-A54	1.1	Unknown	1	bla-ACC-1	Test	999	0	Fail	0.06	999	999	0
S04-A53	1.1	Unknown	1	bla1	Test	196740972307865	0.9	Pass	0.06	789601303528696	999	1
S04-A52	1.1	Unknown	1	ampC-02	Test	246260800967523	0.84	Pass	0.08	870177779969242	999	1
S04-A51	1.1	Unknown	1	ampC-01	Test	999	0	Fail	0.08	999	999	0
S04-A50	1.1	Unknown	1	strA	Test	999	0	Fail	0.08	999	999	0
S04-A49	1.1	Unknown	1	strB	Test	232522950601677	0.96	Pass	0.08	859019929848818	999	1
S04-A60	1.1	Unknown	1	tetT	Test	999	0	Fail	0.08	999	999	0
S04-A59	1.1	Unknown	1	tetU-01	Test	999	0	Fail	0.083	999	999	0
S04-A58	1.1	Unknown	1	tetS	Test	999	0	Fail	0.07	999	999	0
S04-A57	1.1	Unknown	1	tetR-02	Test	255424369213375	0.97	Pass	0.08	811617143237694	999	1
S04-A56	1.1	Unknown	1	tetQ	Test	999	0	Fail	0.07	999	999	0
S04-A55	1.1	Unknown	1	tetPB-01	Test	215502254661881	0.95	Pass	0.1	808650984702189	999	1
S04-A66	1.1	Unknown	1	blaOXY	Test	999	0	Fail	0.07	999	999	0
S04-A65	1.1	Unknown	1	bla-L1	Test	233370508283449	0.97	Pass	0.1	853265777661473	999	1
S04-A64	1.1	Unknown	1	blaGES	Test	999	0	Fail	0.08	999	999	0
S04-A63	1.1	Unknown	1	blaCTX-M-05	Test	248817022557007	0.97	Pass	0.12	887128599888708	999	1
S04-A62	1.1	Unknown	1	blaCTX-M-04	Test	23307455951595	0.91	Pass	0.07	79831105347193	999	1
S04-A61	1.1	Unknown	1	blaCMY2-01	Test	999	0	Fail	0.1	999	999	0
S04-A72	1.1	Unknown	1	vanC-01	Test	999	0	Fail	0.05	999	999	0
S04-A71	1.1	Unknown	1	vanB-01	Test	244466291507247	0.95	Pass	0.08	838923835254048	999	1
S04-A70	1.1	Unknown	1	vanA	Test	212405502813893	0.92	Pass	0.07	841942173104591	999	1
S04-A69	1.1	Unknown	1	tetV	Test	999	0	Fail	0.08	999	999	0
S04-A68	1.1	Unknown	1	tetW-01	Test	230020098755465	0.97	Pass	0.07	832686538107008	999	1
S04-A67	1.1	Unknown	1	tetX	Test	999	0	Fail	0.07	999	999	0
S04-A78	1.1	Unknown	1	ereA	Test	288928936928772	0.87	Pass	0.07	803397858630402	999	1
S04-A77	1.1	Unknown	1	carB	Test	999	0	Fail	0.07	999	999	0
S04-A76	1.1	Unknown	1	penA	Test	279805044030961	0.98	Pass	0.069	876212241677059	999	1
S04-A75	1.1	Unknown	1	Pbp5	Test	999	0	Fail	0.07	999	999	0
S04-A74	1.1	Unknown	1	mecA	Test	999	0	Fail	0.07	999	999	0
S04-A73	1.1	Unknown	1	blaPAO	Test	999	0	Fail	0.1	999	999	0
S04-A84	1.1	Unknown	1	vanXA	Test	999	0	Fail	0.07	999	999	0
S04-A83	1.1	Unknown	1	vanTE	Test	999	0	Fail	0.06	999	999	0
S04-A82	1.1	Unknown	1	vanSA	Test	999	0	Fail	0.08	999	999	0
S04-A81	1.1	Unknown	1	vanRA-01	Test	999	0	Fail	0.08	999	999	0
S04-A80	1.1	Unknown	1	vanHB	Test	246857850142914	0.98	Pass	0.08	880027851736372	999	1
S04-A79	1.1	Unknown	1	vanG	Test	999	0	Fail	0.08	999	999	0
S04-A90	1.1	Unknown	1	mdtA	Test	999	0	Fail	0.08	999	999	0
S04-A89	1.1	Unknown	1	matA/mel	Test	215723426409861	0.96	Pass	0.08	790988839782116	999	1
S04-A88	1.1	Unknown	1	lnuA-01	Test	239761329304238	0.87	Pass	0.08	766042207372535	999	1
S04-A87	1.1	Unknown	1	lmrA-01	Test	999	0	Fail	0.04	999	999	0
S04-A86	1.1	Unknown	1	ermA	Test	999	0	Fail	0.07	999	999	0
S04-A85	1.1	Unknown	1	erm(36)	Test	245089642030738	0.98	Pass	0.08	815334142195306	999	1
S04-A96	1.1	Unknown	1	cmeA	Test	999	0	Fail	0.06	999	999	0
S04-A95	1.1	Unknown	1	ceoA	Test	210636619550589	0.85	Pass	0.06	852534844404653	999	1
S04-A94	1.1	Unknown	1	adeA	Test	999	0	Fail	0.07	999	999	0
S04-A93	1.1	Unknown	1	acrA-02	Test	999	0	Fail	0.07	999	999	0
S04-A92	1.1	Unknown	1	acrA-01	Test	254914200980161	0.91	Pass	0.07	849421295045206	999	1
S04-A91	1.1	Unknown	1	vanXB	Test	999	0	Fail	0.08	999	999	0
S01-A01	1.1	Unknown	1	16S rRNA	Test	178481067171361	0.96	Pass	0.06	841702953642503	999	1
S01-A02	1.1	Unknown	1	intI	Test	999	0	Fail	0.06	854126198433755	999	1
S01-A03	1.1	Unknown	1	intI1	Test	187514221350987	0.94	Pass	0.06	886782154074907	999	1
S01-A04	1.1	Unknown	1	tnpA-03	Test	22057994774186	0.89	Pass	0.07	80691000314804	999	1
S01-A05	1.1	Unknown	1	IS613	Test	239011022316323	0.93	Pass	0.07	848268621909601	999	1
S01-A06	1.1	Unknown	1	tnpA-01	Test	247844588504388	0.91	Pass	0.06	875896815049264	999	1
S01-A07	1.1	Unknown	1	oleC	Test	20457654285271	0.98	Pass	0.07	841270351371591	999	1
S01-A08	1.1	Unknown	1	pikR1	Test	999	0	Fail	0.07	999	999	0
S01-A09	1.1	Unknown	1	vatC-01	Test	999	0	Fail	0.07	999	999	0
S01-A10	1.1	Unknown	1	vgbB-01	Test	999	0	Fail	0.046	999	999	0
S01-A11	1.1	Unknown	1	vgbB-02	Test	999	0	Fail	0.07	999	999	0
S01-A12	1.1	Unknown	1	sul2	Test	248724833232591	0.81	Pass	0.07	878696901018561	999	1
S01-A13	1.1	Unknown	1	tnpA-04	Test	189819833551302	0.94	Pass	0.07	852549934564447	999	1
S01-A14	1.1	Unknown	1	tnpA-07	Test	229322611056651	0.96	Pass	0.07	792018932436904	999	1
S01-A15	1.1	Unknown	1	tnpA-05	Test	218961488708315	0.95	Pass	0.07	827947552447275	999	1
S01-A16	1.1	Unknown	1	Tp614	Test	230602995646632	0.96	Pass	0.07	806801157183539	999	1
S01-A17	1.1	Unknown	1	tnpA-02	Test	227107776876359	0.93	Pass	0.07	878683281993588	999	1
S01-A18	1.1	Unknown	1	catB3	Test	999	0	Fail	0.07	999	999	0
S01-A19	1.1	Unknown	1	sul1	Test	999	0	Fail	0.02	999	999	0
S01-A20	1.1	Unknown	1	dfrA12	Test	999	0	Fail	0.07	999	999	0
S01-A21	1.1	Unknown	1	folA	Test	999	0	Fail	0.059	999	999	0
S01-A22	1.1	Unknown	1	tet(32)	Test	999	0	Fail	0.06	999	999	0
S01-A23	1.1	Unknown	1	tet(34)	Test	999	0	Fail	0.07	999	999	0
S01-A24	1.1	Unknown	1	tetA-01	Test	999	0	Fail	0.02	999	999	0
S01-A25	1.1	Unknown	1	catB8	Test	260320600308488	0.88	Pass	0.08	888729824239488	999	1
S01-A26	1.1	Unknown	1	cmlA1-02	Test	226157806663136	0.97	Pass	0.07	800941593358997	999	1
S01-A27	1.1	Unknown	1	cmx(A)	Test	234323288777054	0.97	Pass	0.07	878234176094351	999	1
S01-A28	1.1	Unknown	1	catA1	Test	999	0	Fail	0.1	999	999	0
S01-A29	1.1	Unknown	1	aacC2	Test	999	0	Fail	0.08	999	999	0
S01-A30	1.1	Unknown	1	aacC4	Test	999	0	Fail	0.07	999	999	0
S01-A31	1.1	Unknown	1	tetB-01	Test	265284173868411	0.97	Pass	0.1	818132627143598	999	1
S01-A32	1.1	Unknown	1	tetC-01	Test	999	0	Fail	0.096	999	999	0
S01-A33	1.1	Unknown	1	tetD-01	Test	999	0	Fail	0.1	999	999	0
S01-A34	1.1	Unknown	1	tetE	Test	999	0	Fail	0.1	999	999	0
S01-A35	1.1	Unknown	1	tetG-01	Test	233354080918613	0.91	Pass	0.08	87181037897117	999	1
S01-A36	1.1	Unknown	1	tetH	Test	999	0	Fail	0.08	999	999	0
S01-A37	1.1	Unknown	1	aacC	Test	235479462322501	0.96	Pass	0.07	878596496011884	999	1
S01-A38	1.1	Unknown	1	aac(6')-Ib-01	Test	999	0	Fail	0.06	999	999	0
S01-A39	1.1	Unknown	1	aadA1	Test	208944567261548	0.92	Pass	0.08	814369876932028	999	1
S01-A40	1.1	Unknown	1	aadE	Test	200103120514429	0.86	Pass	0.07	745703534467171	999	1
S01-A41	1.1	Unknown	1	aph6ia	Test	999	0	Fail	0.03	999	999	0
S01-A42	1.1	Unknown	1	aph(2')-Id-01	Test	999	0	Fail	0.03	999	999	0
S01-A43	1.1	Unknown	1	tetJ	Test	999	0	Fail	0.08	999	999	0
S01-A44	1.1	Unknown	1	tetK	Test	23602280522973	0.93	Pass	0.08	756396963884205	999	1
S01-A45	1.1	Unknown	1	tetL-01	Test	999	0	Fail	0.08	999	999	0
S01-A46	1.1	Unknown	1	tetM-01	Test	21247503908697	0.89	Pass	0.07	776692145364611	999	1
S01-A47	1.1	Unknown	1	tetO-01	Test	209441946330295	0.9	Pass	0.08	786933688549852	999	1
S01-A48	1.1	Unknown	1	tetPA	Test	189478766084599	0.91	Pass	0.08	761110317226095	999	1
S01-A54	1.1	Unknown	1	bla-ACC-1	Test	999	0	Fail	0.06	999	999	0
S01-A53	1.1	Unknown	1	bla1	Test	195123349388703	0.88	Pass	0.06	789455332606137	999	1
S01-A52	1.1	Unknown	1	ampC-02	Test	248056983215891	0.75	Pass	0.08	835948870348593	999	1
S01-A51	1.1	Unknown	1	ampC-01	Test	258641713956846	0.95	Pass	0.08	786498777808488	999	1
S01-A50	1.1	Unknown	1	strA	Test	999	0	Fail	0.08	999	999	0
S01-A49	1.1	Unknown	1	strB	Test	221603629337297	0.95	Pass	0.08	858636378943846	999	1
S01-A60	1.1	Unknown	1	tetT	Test	999	0	Fail	0.08	999	999	0
S01-A59	1.1	Unknown	1	tetU-01	Test	999	0	Fail	0.083	999	999	0
S01-A58	1.1	Unknown	1	tetS	Test	259104313571659	0.91	Pass	0.07	818144310281752	999	1
S01-A57	1.1	Unknown	1	tetR-02	Test	252107438001545	0.96	Pass	0.08	81417193630977	999	1
S01-A56	1.1	Unknown	1	tetQ	Test	999	0	Fail	0.07	999	999	0
S01-A55	1.1	Unknown	1	tetPB-01	Test	218089992160333	0.96	Pass	0.1	808220456156632	999	1
S01-A66	1.1	Unknown	1	blaOXY	Test	265289045164589	0.99	Pass	0.07	842863259867413	999	1
S01-A65	1.1	Unknown	1	bla-L1	Test	230442736291507	0.98	Pass	0.1	852183023622461	999	1
S01-A64	1.1	Unknown	1	blaGES	Test	999	0	Fail	0.08	999	999	0
S01-A63	1.1	Unknown	1	blaCTX-M-05	Test	246319459948542	0.9	Pass	0.12	887821418199064	999	1
S01-A62	1.1	Unknown	1	blaCTX-M-04	Test	236585117823468	0.78	Pass	0.07	868965010384212	999	1
S01-A61	1.1	Unknown	1	blaCMY2-01	Test	999	0	Fail	0.1	999	999	0
S01-A72	1.1	Unknown	1	vanC-01	Test	999	0	Fail	0.05	999	999	0
S01-A71	1.1	Unknown	1	vanB-01	Test	241127477916858	0.93	Pass	0.08	833505389919417	999	1
S01-A70	1.1	Unknown	1	vanA	Test	200250594209473	0.93	Pass	0.07	841731839295235	999	1
S01-A69	1.1	Unknown	1	tetV	Test	999	0	Fail	0.08	999	999	0
S01-A68	1.1	Unknown	1	tetW-01	Test	219093471222841	0.94	Pass	0.07	83097083377585	999	1
S01-A67	1.1	Unknown	1	tetX	Test	243709016825691	0.92	Pass	0.07	779942811807993	999	1
S01-A78	1.1	Unknown	1	ereA	Test	999	0	Fail	0.07	999	999	0
S01-A77	1.1	Unknown	1	carB	Test	999	0	Fail	0.07	999	999	0
S01-A76	1.1	Unknown	1	penA	Test	259599248600786	0.98	Pass	0.069	881615074291594	999	1
S01-A75	1.1	Unknown	1	Pbp5	Test	999	0	Fail	0.07	999	999	0
S01-A74	1.1	Unknown	1	mecA	Test	999	0	Fail	0.07	999	999	0
S01-A73	1.1	Unknown	1	blaPAO	Test	999	0	Fail	0.1	999	999	0
S01-A84	1.1	Unknown	1	vanXA	Test	999	0	Fail	0.07	999	999	0
S01-A83	1.1	Unknown	1	vanTE	Test	999	0	Fail	0.06	999	999	0
S01-A82	1.1	Unknown	1	vanSA	Test	999	0	Fail	0.08	999	999	0
S01-A81	1.1	Unknown	1	vanRA-01	Test	999	0	Fail	0.08	999	999	0
S01-A80	1.1	Unknown	1	vanHB	Test	999	0	Fail	0.08	999	999	0
S01-A79	1.1	Unknown	1	vanG	Test	999	0	Fail	0.08	999	999	0
S01-A90	1.1	Unknown	1	mdtA	Test	999	0	Fail	0.08	999	999	0
S01-A89	1.1	Unknown	1	matA/mel	Test	238051692668486	0.95	Pass	0.08	789673341172159	999	1
S01-A88	1.1	Unknown	1	lnuA-01	Test	221441510284582	0.82	Pass	0.08	7647434047834	999	1
S01-A87	1.1	Unknown	1	lmrA-01	Test	999	0	Fail	0.04	999	999	0
S01-A86	1.1	Unknown	1	ermA	Test	999	0	Fail	0.07	999	999	0
S01-A85	1.1	Unknown	1	erm(36)	Test	244211185559634	0.96	Pass	0.08	862986779689736	999	1
S01-A96	1.1	Unknown	1	cmeA	Test	999	0	Fail	0.06	999	999	0
S01-A95	1.1	Unknown	1	ceoA	Test	203107822172843	0.87	Pass	0.06	851642704091039	999	1
S01-A94	1.1	Unknown	1	adeA	Test	256168109534719	0.99	Pass	0.07	822699313056539	999	1
S01-A93	1.1	Unknown	1	acrA-02	Test	250312606025361	0.98	Pass	0.07	85829007603009	999	1
S01-A92	1.1	Unknown	1	acrA-01	Test	999	0	Fail	0.07	999	999	0
S01-A91	1.1	Unknown	1	vanXB	Test	999	0	Fail	0.08	999	999	0
S10-A01	1.1	Unknown	1	16S rRNA	Test	183635436734839	0.97	Pass	0.06	842687139963897	999	1
S10-A02	1.1	Unknown	1	intI	Test	999	0	Fail	0.06	999	999	0
S10-A03	1.1	Unknown	1	intI1	Test	193236087482022	0.96	Pass	0.06	885151776907416	999	1
S10-A04	1.1	Unknown	1	tnpA-03	Test	227369302189536	0.94	Pass	0.07	807539912137354	999	1
S10-A05	1.1	Unknown	1	IS613	Test	241480528249162	0.96	Pass	0.07	827159203652954	999	1
S10-A06	1.1	Unknown	1	tnpA-01	Test	999	0	Fail	0.06	999	999	0
S10-A07	1.1	Unknown	1	oleC	Test	205812229139168	0.98	Pass	0.07	840689234216595	999	1
S10-A08	1.1	Unknown	1	pikR1	Test	999	0	Fail	0.07	999	999	0
S10-A09	1.1	Unknown	1	vatC-01	Test	999	0	Fail	0.07	999	999	0
S10-A10	1.1	Unknown	1	vgbB-01	Test	999	0	Fail	0.046	999	999	0
S10-A11	1.1	Unknown	1	vgbB-02	Test	999	0	Fail	0.07	999	999	0
S10-A12	1.1	Unknown	1	sul2	Test	2386852490672	0.92	Pass	0.07	879842547764994	999	1
S10-A13	1.1	Unknown	1	tnpA-04	Test	190246212679706	0.94	Pass	0.07	852845674172461	999	1
S10-A14	1.1	Unknown	1	tnpA-07	Test	239078831776165	0.98	Pass	0.07	792740253616122	999	1
S10-A15	1.1	Unknown	1	tnpA-05	Test	229929767227008	0.71	Pass	0.07	828725670404057	999	1
S10-A16	1.1	Unknown	1	Tp614	Test	226755626541004	0.94	Pass	0.07	807130510548251	999	1
S10-A17	1.1	Unknown	1	tnpA-02	Test	254167258629548	0.73	Fail	0.07	792457922230351	999	1
S10-A18	1.1	Unknown	1	catB3	Test	999	0	Fail	0.07	999	999	0
S10-A19	1.1	Unknown	1	sul1	Test	999	0	Fail	0.02	999	999	0
S10-A20	1.1	Unknown	1	dfrA12	Test	999	0	Fail	0.07	999	999	0
S10-A21	1.1	Unknown	1	folA	Test	999	0	Fail	0.059	999	999	0
S10-A22	1.1	Unknown	1	tet(32)	Test	260372882786097	0.93	Pass	0.06	823896818296238	999	1
S10-A23	1.1	Unknown	1	tet(34)	Test	999	0	Fail	0.07	999	999	0
S10-A24	1.1	Unknown	1	tetA-01	Test	999	0	Fail	0.02	999	999	0
S10-A25	1.1	Unknown	1	catB8	Test	999	0	Fail	0.08	999	999	0
S10-A26	1.1	Unknown	1	cmlA1-02	Test	230429600668095	0.9	Pass	0.07	812024726703264	999	1
S10-A27	1.1	Unknown	1	cmx(A)	Test	229773346762427	0.96	Pass	0.07	883745403657952	999	1
S10-A28	1.1	Unknown	1	catA1	Test	999	0	Fail	0.1	999	999	0
S10-A29	1.1	Unknown	1	aacC2	Test	999	0	Fail	0.08	999	999	0
S10-A30	1.1	Unknown	1	aacC4	Test	999	0	Fail	0.07	999	999	0
S10-A31	1.1	Unknown	1	tetB-01	Test	999	0	Fail	0.1	999	999	0
S10-A32	1.1	Unknown	1	tetC-01	Test	999	0	Fail	0.096	999	999	0
S10-A33	1.1	Unknown	1	tetD-01	Test	999	0	Fail	0.1	999	999	0
S10-A34	1.1	Unknown	1	tetE	Test	999	0	Fail	0.1	999	999	0
S10-A35	1.1	Unknown	1	tetG-01	Test	255702181227772	0.95	Pass	0.08	820827479636622	999	1
S10-A36	1.1	Unknown	1	tetH	Test	999	0	Fail	0.08	999	999	0
S10-A37	1.1	Unknown	1	aacC	Test	248310906946791	0.96	Pass	0.07	825113648357442	999	1
S10-A38	1.1	Unknown	1	aac(6')-Ib-01	Test	999	0	Fail	0.06	999	999	0
S10-A39	1.1	Unknown	1	aadA1	Test	211623622236565	0.95	Pass	0.08	814260771095415	999	1
S10-A40	1.1	Unknown	1	aadE	Test	213280031682888	0.91	Pass	0.07	746682648255006	999	1
S10-A41	1.1	Unknown	1	aph6ia	Test	999	0	Fail	0.03	999	999	0
S10-A42	1.1	Unknown	1	aph(2')-Id-01	Test	999	0	Fail	0.03	999	999	0
S10-A43	1.1	Unknown	1	tetJ	Test	999	0	Fail	0.08	999	999	0
S10-A44	1.1	Unknown	1	tetK	Test	247172430963861	0.95	Pass	0.08	756928734710447	999	1
S10-A45	1.1	Unknown	1	tetL-01	Test	999	0	Fail	0.08	999	999	0
S10-A46	1.1	Unknown	1	tetM-01	Test	217060175361564	0.94	Pass	0.07	779504605931753	999	1
S10-A47	1.1	Unknown	1	tetO-01	Test	211468393123143	0.92	Pass	0.08	788580517093522	999	1
S10-A48	1.1	Unknown	1	tetPA	Test	19230387332551	0.92	Pass	0.08	762042883040819	999	1
S10-A54	1.1	Unknown	1	bla-ACC-1	Test	999	0	Fail	0.06	999	999	0
S10-A53	1.1	Unknown	1	bla1	Test	201209519803998	0.88	Pass	0.06	79007395589413	999	1
S10-A52	1.1	Unknown	1	ampC-02	Test	232376676422677	0.92	Pass	0.08	882854787925014	999	1
S10-A51	1.1	Unknown	1	ampC-01	Test	999	0	Fail	0.08	999	999	0
S10-A50	1.1	Unknown	1	strA	Test	999	0	Fail	0.08	999	999	0
S10-A49	1.1	Unknown	1	strB	Test	235810731678665	0.94	Pass	0.08	858315867993102	999	1
S10-A60	1.1	Unknown	1	tetT	Test	999	0	Fail	0.08	999	999	0
S10-A59	1.1	Unknown	1	tetU-01	Test	999	0	Fail	0.083	999	999	0
S10-A58	1.1	Unknown	1	tetS	Test	999	0	Fail	0.07	999	999	0
S10-A57	1.1	Unknown	1	tetR-02	Test	258033926859808	0.96	Pass	0.08	820261833327401	999	1
S10-A56	1.1	Unknown	1	tetQ	Test	999	0	Fail	0.07	999	999	0
S10-A55	1.1	Unknown	1	tetPB-01	Test	215651714780552	0.96	Pass	0.1	808587507205754	999	1
S10-A66	1.1	Unknown	1	blaOXY	Test	999	0	Fail	0.07	999	999	0
S10-A65	1.1	Unknown	1	bla-L1	Test	240922164932647	0.98	Pass	0.1	852215506826906	999	1
S10-A64	1.1	Unknown	1	blaGES	Test	999	0	Fail	0.08	999	999	0
S10-A63	1.1	Unknown	1	blaCTX-M-05	Test	28351139288501	0.92	Fail	0.12	882782627128371	999	1
S10-A62	1.1	Unknown	1	blaCTX-M-04	Test	228804441127571	0.94	Pass	0.07	860065455422959	999	1
S10-A61	1.1	Unknown	1	blaCMY2-01	Test	999	0	Fail	0.1	999	999	0
S10-A72	1.1	Unknown	1	vanC-01	Test	999	0	Fail	0.05	999	999	0
S10-A71	1.1	Unknown	1	vanB-01	Test	248471786583047	0.99	Pass	0.08	879096460379352	999	1
S10-A70	1.1	Unknown	1	vanA	Test	208501654196977	0.93	Pass	0.07	843962335352155	999	1
S10-A69	1.1	Unknown	1	tetV	Test	999	0	Fail	0.08	999	999	0
S10-A68	1.1	Unknown	1	tetW-01	Test	227059520540277	0.94	Pass	0.07	832328559185111	999	1
S10-A67	1.1	Unknown	1	tetX	Test	227158561932661	0.95	Pass	0.07	780811716772869	999	1
S10-A78	1.1	Unknown	1	ereA	Test	999	0	Fail	0.07	999	999	0
S10-A77	1.1	Unknown	1	carB	Test	245493912244097	0.94	Pass	0.07	852333287489287	999	1
S10-A76	1.1	Unknown	1	penA	Test	284126952051785	0	Fail	0.069	999	999	0
S10-A75	1.1	Unknown	1	Pbp5	Test	999	0	Fail	0.07	999	999	0
S10-A74	1.1	Unknown	1	mecA	Test	999	0	Fail	0.07	999	999	0
S10-A73	1.1	Unknown	1	blaPAO	Test	999	0	Fail	0.1	999	999	0
S10-A84	1.1	Unknown	1	vanXA	Test	999	0	Fail	0.07	999	999	0
S10-A83	1.1	Unknown	1	vanTE	Test	999	0	Fail	0.06	999	999	0
S10-A82	1.1	Unknown	1	vanSA	Test	999	0	Fail	0.08	999	999	0
S10-A81	1.1	Unknown	1	vanRA-01	Test	999	0	Fail	0.08	999	999	0
S10-A80	1.1	Unknown	1	vanHB	Test	229282056793817	0.92	Pass	0.08	876594929897624	999	1
S10-A79	1.1	Unknown	1	vanG	Test	999	0	Fail	0.08	999	999	0
S10-A90	1.1	Unknown	1	mdtA	Test	999	0	Fail	0.08	999	999	0
S10-A89	1.1	Unknown	1	matA/mel	Test	214748355844371	0.96	Pass	0.08	789968825904784	999	1
S10-A88	1.1	Unknown	1	lnuA-01	Test	230020737171397	0.91	Pass	0.08	76365198735928	999	1
S10-A87	1.1	Unknown	1	lmrA-01	Test	999	0	Fail	0.04	999	999	0
S10-A86	1.1	Unknown	1	ermA	Test	999	0	Fail	0.07	999	999	0
S10-A85	1.1	Unknown	1	erm(36)	Test	235322401138902	0.94	Pass	0.08	859490892564173	999	1
S10-A96	1.1	Unknown	1	cmeA	Test	999	0	Fail	0.06	999	999	0
S10-A95	1.1	Unknown	1	ceoA	Test	209415198252828	0.87	Pass	0.06	852860468811397	999	1
S10-A94	1.1	Unknown	1	adeA	Test	247145548121861	0.93	Pass	0.07	889064570092182	999	1
S10-A93	1.1	Unknown	1	acrA-02	Test	273355803749027	0.69	Pass	0.07	894046174881387	999	1
S10-A92	1.1	Unknown	1	acrA-01	Test	999	0	Fail	0.07	999	999	0
S10-A91	1.1	Unknown	1	vanXB	Test	999	0	Fail	0.08	999	999	0
S07-A01	1.1	Unknown	1	16S rRNA	Test	180306569426194	0.97	Pass	0.06	842653668228254	999	1
S07-A02	1.1	Unknown	1	intI	Test	999	0	Fail	0.06	999	999	0
S07-A03	1.1	Unknown	1	intI1	Test	19155560025576	0.97	Pass	0.06	885548236354135	999	1
S07-A04	1.1	Unknown	1	tnpA-03	Test	219062394208465	0.9	Pass	0.07	806159028939901	999	1
S07-A05	1.1	Unknown	1	IS613	Test	246537504977883	0.93	Pass	0.07	848843740835357	999	1
S07-A06	1.1	Unknown	1	tnpA-01	Test	999	0	Fail	0.06	999	999	0
S07-A07	1.1	Unknown	1	oleC	Test	200557471679415	0.97	Pass	0.07	843434837844011	999	1
S07-A08	1.1	Unknown	1	pikR1	Test	266853022187241	0.95	Pass	0.07	763347441865815	999	1
S07-A09	1.1	Unknown	1	vatC-01	Test	999	0	Fail	0.07	999	999	0
S07-A10	1.1	Unknown	1	vgbB-01	Test	999	0	Fail	0.046	999	999	0
S07-A11	1.1	Unknown	1	vgbB-02	Test	999	0	Fail	0.07	999	999	0
S07-A12	1.1	Unknown	1	sul2	Test	999	0	Fail	0.07	999	999	0
S07-A13	1.1	Unknown	1	tnpA-04	Test	189915066183346	0.93	Pass	0.07	853799568143055	999	1
S07-A14	1.1	Unknown	1	tnpA-07	Test	238853454720737	0.98	Pass	0.07	793993480150688	999	1
S07-A15	1.1	Unknown	1	tnpA-05	Test	220821947962432	0.95	Pass	0.07	830368730141584	999	1
S07-A16	1.1	Unknown	1	Tp614	Test	223294484856873	0.93	Pass	0.07	808511237406122	999	1
S07-A17	1.1	Unknown	1	tnpA-02	Test	234544775131977	0.98	Pass	0.07	877366975003458	999	1
S07-A18	1.1	Unknown	1	catB3	Test	999	0	Fail	0.07	999	999	0
S07-A19	1.1	Unknown	1	sul1	Test	999	0	Fail	0.02	999	999	0
S07-A20	1.1	Unknown	1	dfrA12	Test	999	0	Fail	0.07	999	999	0
S07-A21	1.1	Unknown	1	folA	Test	999	0	Fail	0.059	999	999	0
S07-A22	1.1	Unknown	1	tet(32)	Test	267297178361374	0.71	Pass	0.06	826333802521778	999	1
S07-A23	1.1	Unknown	1	tet(34)	Test	263155654529186	0.94	Pass	0.07	757958628836669	999	1
S07-A24	1.1	Unknown	1	tetA-01	Test	999	0	Fail	0.02	999	999	0
S07-A25	1.1	Unknown	1	catB8	Test	999	0	Fail	0.08	999	999	0
S07-A26	1.1	Unknown	1	cmlA1-02	Test	231646169092202	0.97	Pass	0.07	803332809174522	999	1
S07-A27	1.1	Unknown	1	cmx(A)	Test	225992985278251	0.9	Pass	0.07	878195247187287	999	1
S07-A28	1.1	Unknown	1	catA1	Test	999	0	Fail	0.1	999	999	0
S07-A29	1.1	Unknown	1	aacC2	Test	999	0	Fail	0.08	999	999	0
S07-A30	1.1	Unknown	1	aacC4	Test	999	0	Fail	0.07	999	999	0
S07-A31	1.1	Unknown	1	tetB-01	Test	999	0	Fail	0.1	999	999	0
S07-A32	1.1	Unknown	1	tetC-01	Test	999	0	Fail	0.096	999	999	0
S07-A33	1.1	Unknown	1	tetD-01	Test	999	0	Fail	0.1	999	999	0
S07-A34	1.1	Unknown	1	tetE	Test	999	0	Fail	0.1	999	999	0
S07-A35	1.1	Unknown	1	tetG-01	Test	253207329710074	0.91	Pass	0.08	817470145738797	999	1
S07-A36	1.1	Unknown	1	tetH	Test	999	0	Fail	0.08	999	999	0
S07-A37	1.1	Unknown	1	aacC	Test	245865718842761	0.91	Pass	0.07	826743841590797	999	1
S07-A38	1.1	Unknown	1	aac(6')-Ib-01	Test	999	0	Fail	0.06	999	999	0
S07-A39	1.1	Unknown	1	aadA1	Test	216087784136713	0.96	Pass	0.08	816263467653631	999	1
S07-A40	1.1	Unknown	1	aadE	Test	200796042433037	0.89	Pass	0.07	747721625043462	999	1
S07-A41	1.1	Unknown	1	aph6ia	Test	999	0	Fail	0.03	999	999	0
S07-A42	1.1	Unknown	1	aph(2')-Id-01	Test	999	0	Fail	0.03	999	999	0
S07-A43	1.1	Unknown	1	tetJ	Test	999	0	Fail	0.08	999	999	0
S07-A44	1.1	Unknown	1	tetK	Test	231344786887271	0.92	Pass	0.08	758266176821113	999	1
S07-A45	1.1	Unknown	1	tetL-01	Test	999	0	Fail	0.08	999	999	0
S07-A46	1.1	Unknown	1	tetM-01	Test	227128827633076	0.91	Pass	0.07	777668087313573	999	1
S07-A47	1.1	Unknown	1	tetO-01	Test	216624683306694	0.92	Pass	0.08	790486698696342	999	1
S07-A48	1.1	Unknown	1	tetPA	Test	191877919152979	0.91	Pass	0.08	762767728365843	999	1
S07-A54	1.1	Unknown	1	bla-ACC-1	Test	999	0	Fail	0.06	999	999	0
S07-A53	1.1	Unknown	1	bla1	Test	193247376047645	0.87	Pass	0.06	790917730103985	999	1
S07-A52	1.1	Unknown	1	ampC-02	Test	236563215981	0.98	Pass	0.08	832019623034631	999	1
S07-A51	1.1	Unknown	1	ampC-01	Test	24649465255391	0.96	Pass	0.08	816505280117996	999	1
S07-A50	1.1	Unknown	1	strA	Test	999	0	Fail	0.08	999	999	0
S07-A49	1.1	Unknown	1	strB	Test	233316944882511	0.95	Pass	0.08	858546983005336	999	1
S07-A60	1.1	Unknown	1	tetT	Test	999	0	Fail	0.08	999	999	0
S07-A59	1.1	Unknown	1	tetU-01	Test	999	0	Fail	0.083	999	999	0
S07-A58	1.1	Unknown	1	tetS	Test	999	0	Fail	0.07	999	999	0
S07-A57	1.1	Unknown	1	tetR-02	Test	249018881040652	0.93	Pass	0.08	822933023834148	999	1
S07-A56	1.1	Unknown	1	tetQ	Test	999	0	Fail	0.07	999	999	0
S07-A55	1.1	Unknown	1	tetPB-01	Test	211942537739108	0.95	Pass	0.1	809253439563594	999	1
S07-A66	1.1	Unknown	1	blaOXY	Test	999	0	Fail	0.07	857047595170466	999	1
S07-A65	1.1	Unknown	1	bla-L1	Test	241294608236487	0.96	Pass	0.1	853499820806875	999	1
S07-A64	1.1	Unknown	1	blaGES	Test	999	0	Fail	0.08	999	999	0
S07-A63	1.1	Unknown	1	blaCTX-M-05	Test	241723295938127	0.89	Pass	0.12	821926527747636	999	1
S07-A62	1.1	Unknown	1	blaCTX-M-04	Test	236324198123446	0.92	Pass	0.07	864555119211767	999	1
S07-A61	1.1	Unknown	1	blaCMY2-01	Test	999	0	Fail	0.1	999	999	0
S07-A72	1.1	Unknown	1	vanC-01	Test	999	0	Fail	0.05	999	999	0
S07-A71	1.1	Unknown	1	vanB-01	Test	245290780149595	0.96	Pass	0.08	830425142078451	999	1
S07-A70	1.1	Unknown	1	vanA	Test	205572056309613	0.9	Pass	0.07	845942667330901	999	1
S07-A69	1.1	Unknown	1	tetV	Test	999	0	Fail	0.08	999	999	0
S07-A68	1.1	Unknown	1	tetW-01	Test	223401116169927	0.96	Pass	0.07	832624841882375	999	1
S07-A67	1.1	Unknown	1	tetX	Test	235233027350163	0.94	Pass	0.07	780699429718378	999	1
S07-A78	1.1	Unknown	1	ereA	Test	999	0	Fail	0.07	999	999	0
S07-A77	1.1	Unknown	1	carB	Test	239519567421978	0.9	Pass	0.07	866605273337299	999	1
S07-A76	1.1	Unknown	1	penA	Test	999	0	Fail	0.069	999	999	0
S07-A75	1.1	Unknown	1	Pbp5	Test	999	0	Fail	0.07	999	999	0
S07-A74	1.1	Unknown	1	mecA	Test	999	0	Fail	0.07	999	999	0
S07-A73	1.1	Unknown	1	blaPAO	Test	999	0	Fail	0.1	999	999	0
S07-A84	1.1	Unknown	1	vanXA	Test	999	0	Fail	0.07	999	999	0
S07-A83	1.1	Unknown	1	vanTE	Test	999	0	Fail	0.06	999	999	0
S07-A82	1.1	Unknown	1	vanSA	Test	999	0	Fail	0.08	999	999	0
S07-A81	1.1	Unknown	1	vanRA-01	Test	999	0	Fail	0.08	999	999	0
S07-A80	1.1	Unknown	1	vanHB	Test	256859322575881	0.98	Pass	0.08	847022707953566	999	1
S07-A79	1.1	Unknown	1	vanG	Test	999	0	Fail	0.08	999	999	0
S07-A90	1.1	Unknown	1	mdtA	Test	999	0	Fail	0.08	999	999	0
S07-A89	1.1	Unknown	1	matA/mel	Test	218369576213124	0.96	Pass	0.08	789649282648248	999	1
S07-A88	1.1	Unknown	1	lnuA-01	Test	234084782686374	0.96	Pass	0.08	763725939635473	999	1
S07-A87	1.1	Unknown	1	lmrA-01	Test	999	0	Fail	0.04	999	999	0
S07-A86	1.1	Unknown	1	ermA	Test	999	0	Fail	0.07	999	999	0
S07-A85	1.1	Unknown	1	erm(36)	Test	999	0	Fail	0.08	999	999	0
S07-A96	1.1	Unknown	1	cmeA	Test	999	0	Fail	0.06	999	999	0
S07-A95	1.1	Unknown	1	ceoA	Test	202290244197669	0.87	Pass	0.06	853321897381284	999	1
S07-A94	1.1	Unknown	1	adeA	Test	233935603019779	0.95	Pass	0.07	890213950461331	999	1
S07-A93	1.1	Unknown	1	acrA-02	Test	250998880837623	0.98	Pass	0.07	870405863047122	999	1
S07-A92	1.1	Unknown	1	acrA-01	Test	999	0	Fail	0.07	999	999	0
S07-A91	1.1	Unknown	1	vanXB	Test	999	0	Fail	0.08	999	999	0
S05-A01	1.2	Unknown	1	16S rRNA	Test	187082605888624	0.97	Pass	0.06	84320047211287	999	1
S05-A02	1.2	Unknown	1	intI	Test	232315317918449	0.91	Pass	0.06	860462776672266	999	1
S05-A03	1.2	Unknown	1	intI1	Test	189186491513646	0.96	Pass	0.06	886877707525615	999	1
S05-A04	1.2	Unknown	1	tnpA-03	Test	242567107912552	0.98	Pass	0.07	804164984148201	999	1
S05-A05	1.2	Unknown	1	IS613	Test	999	0	Fail	0.07	999	999	0
S05-A06	1.2	Unknown	1	tnpA-01	Test	253324075328899	0.96	Pass	0.06	883153330638256	999	1
S05-A07	1.2	Unknown	1	oleC	Test	198595876493185	0.98	Pass	0.07	840838835047123	999	1
S05-A08	1.2	Unknown	1	pikR1	Test	999	0	Fail	0.07	999	999	0
S05-A09	1.2	Unknown	1	vatC-01	Test	999	0	Fail	0.07	999	999	0
S05-A10	1.2	Unknown	1	vgbB-01	Test	999	0	Fail	0.046	999	999	0
S05-A11	1.2	Unknown	1	vgbB-02	Test	999	0	Fail	0.07	999	999	0
S05-A12	1.2	Unknown	1	sul2	Test	252071760773807	0.95	Pass	0.07	879686894389835	999	1
S05-A13	1.2	Unknown	1	tnpA-04	Test	183678214436265	0.94	Pass	0.07	853880441390525	999	1
S05-A14	1.2	Unknown	1	tnpA-07	Test	248404939106226	0.93	Pass	0.07	792949828560349	999	1
S05-A15	1.2	Unknown	1	tnpA-05	Test	21270195671171	0.81	Pass	0.07	830149215218791	999	1
S05-A16	1.2	Unknown	1	Tp614	Test	999	0	Fail	0.07	999	999	0
S05-A17	1.2	Unknown	1	tnpA-02	Test	2258158965844	0.91	Pass	0.07	891597617408779	999	1
S05-A18	1.2	Unknown	1	catB3	Test	251038664664742	0.94	Pass	0.07	869500284852661	999	1
S05-A19	1.2	Unknown	1	sul1	Test	999	0	Fail	0.02	999	999	0
S05-A20	1.2	Unknown	1	dfrA12	Test	999	0	Fail	0.07	999	999	0
S05-A21	1.2	Unknown	1	folA	Test	999	0	Fail	0.059	999	999	0
S05-A22	1.2	Unknown	1	tet(32)	Test	24833357755734	0.99	Pass	0.06	82392945713631	999	1
S05-A23	1.2	Unknown	1	tet(34)	Test	999	0	Fail	0.07	999	999	0
S05-A24	1.2	Unknown	1	tetA-01	Test	999	0	Fail	0.02	999	999	0
S05-A25	1.2	Unknown	1	catB8	Test	999	0	Fail	0.08	999	999	0
S05-A26	1.2	Unknown	1	cmlA1-02	Test	225519801091141	0.87	Pass	0.07	853078404829743	999	1
S05-A27	1.2	Unknown	1	cmx(A)	Test	226771060898133	0.95	Pass	0.07	88563063565495	999	1
S05-A28	1.2	Unknown	1	catA1	Test	252055423222306	0.86	Pass	0.1	816932363911439	999	1
S05-A29	1.2	Unknown	1	aacC2	Test	999	0	Fail	0.08	999	999	0
S05-A30	1.2	Unknown	1	aacC4	Test	238437270051742	0.89	Pass	0.07	878028572096551	999	1
S05-A31	1.2	Unknown	1	tetB-01	Test	999	0	Fail	0.1	999	999	0
S05-A32	1.2	Unknown	1	tetC-01	Test	999	0	Fail	0.096	999	999	0
S05-A33	1.2	Unknown	1	tetD-01	Test	999	0	Fail	0.1	999	999	0
S05-A34	1.2	Unknown	1	tetE	Test	999	0	Fail	0.1	999	999	0
S05-A35	1.2	Unknown	1	tetG-01	Test	239653115706565	0.89	Pass	0.08	885689559793771	999	1
S05-A36	1.2	Unknown	1	tetH	Test	999	0	Fail	0.08	999	999	0
S05-A37	1.2	Unknown	1	aacC	Test	22382306014714	0.85	Pass	0.07	875079401809556	999	1
S05-A38	1.2	Unknown	1	aac(6')-Ib-01	Test	999	0	Fail	0.06	999	999	0
S05-A39	1.2	Unknown	1	aadA1	Test	200049301905583	0.96	Pass	0.08	818949663113963	999	1
S05-A40	1.2	Unknown	1	aadE	Test	215777118186189	0.86	Pass	0.07	746785549806492	999	1
S05-A41	1.2	Unknown	1	aph6ia	Test	999	0	Fail	0.03	999	999	0
S05-A42	1.2	Unknown	1	aph(2')-Id-01	Test	999	0	Fail	0.03	999	999	0
S05-A43	1.2	Unknown	1	tetJ	Test	999	0	Fail	0.08	999	999	0
S05-A44	1.2	Unknown	1	tetK	Test	239616478981536	0.96	Pass	0.08	757506661145282	999	1
S05-A45	1.2	Unknown	1	tetL-01	Test	999	0	Fail	0.08	999	999	0
S05-A46	1.2	Unknown	1	tetM-01	Test	220133210732781	0.93	Pass	0.07	780917453770744	999	1
S05-A47	1.2	Unknown	1	tetO-01	Test	243354195810061	0.95	Pass	0.08	787307880156581	999	1
S05-A48	1.2	Unknown	1	tetPA	Test	207848649287015	0.91	Pass	0.08	762317750747782	999	1
S05-A54	1.2	Unknown	1	bla-ACC-1	Test	999	0	Fail	0.06	999	999	0
S05-A53	1.2	Unknown	1	bla1	Test	246531389970568	0.81	Pass	0.06	789491523749544	999	1
S05-A52	1.2	Unknown	1	ampC-02	Test	999	0	Fail	0.08	999	999	0
S05-A51	1.2	Unknown	1	ampC-01	Test	999	0	Fail	0.08	999	999	0
S05-A50	1.2	Unknown	1	strA	Test	253964865858614	0.91	Pass	0.08	82682041154395	999	1
S05-A49	1.2	Unknown	1	strB	Test	229043879305623	0.93	Pass	0.08	859643576360427	999	1
S05-A60	1.2	Unknown	1	tetT	Test	999	0	Fail	0.08	999	999	0
S05-A59	1.2	Unknown	1	tetU-01	Test	999	0	Fail	0.083	999	999	0
S05-A58	1.2	Unknown	1	tetS	Test	999	0	Fail	0.07	999	999	0
S05-A57	1.2	Unknown	1	tetR-02	Test	233595036643196	0.92	Pass	0.08	893220303623841	999	1
S05-A56	1.2	Unknown	1	tetQ	Test	999	0	Fail	0.07	999	999	0
S05-A55	1.2	Unknown	1	tetPB-01	Test	230771321809189	0.97	Pass	0.1	810600487975019	999	1
S05-A66	1.2	Unknown	1	blaOXY	Test	269546319734762	0.96	Pass	0.07	877425329437508	999	1
S05-A65	1.2	Unknown	1	bla-L1	Test	22505340533541	0.97	Pass	0.1	853733116141861	999	1
S05-A64	1.2	Unknown	1	blaGES	Test	999	0	Fail	0.08	999	999	0
S05-A63	1.2	Unknown	1	blaCTX-M-05	Test	246780433330592	0.91	Pass	0.12	897816985521223	999	1
S05-A62	1.2	Unknown	1	blaCTX-M-04	Test	238028202832598	0.92	Pass	0.07	888144715646176	999	1
S05-A61	1.2	Unknown	1	blaCMY2-01	Test	999	0	Fail	0.1	999	999	0
S05-A72	1.2	Unknown	1	vanC-01	Test	999	0	Fail	0.05	999	999	0
S05-A71	1.2	Unknown	1	vanB-01	Test	999	0	Fail	0.08	999	999	0
S05-A70	1.2	Unknown	1	vanA	Test	207938727765225	0.92	Pass	0.07	843326830830951	999	1
S05-A69	1.2	Unknown	1	tetV	Test	999	0	Fail	0.08	999	999	0
S05-A68	1.2	Unknown	1	tetW-01	Test	23957970066586	0.95	Pass	0.07	828872656109353	999	1
S05-A67	1.2	Unknown	1	tetX	Test	229106363254496	0.94	Pass	0.07	783690255116242	999	1
S05-A78	1.2	Unknown	1	ereA	Test	999	0	Fail	0.07	999	999	0
S05-A77	1.2	Unknown	1	carB	Test	259736384544108	0.98	Pass	0.07	872650714741091	999	1
S05-A76	1.2	Unknown	1	penA	Test	243953766532629	0.96	Pass	0.069	857883339434039	999	1
S05-A75	1.2	Unknown	1	Pbp5	Test	999	0	Fail	0.07	999	999	0
S05-A74	1.2	Unknown	1	mecA	Test	999	0	Fail	0.07	999	999	0
S05-A73	1.2	Unknown	1	blaPAO	Test	999	0	Fail	0.1	999	999	0
S05-A84	1.2	Unknown	1	vanXA	Test	999	0	Fail	0.07	999	999	0
S05-A83	1.2	Unknown	1	vanTE	Test	999	0	Fail	0.06	999	999	0
S05-A82	1.2	Unknown	1	vanSA	Test	999	0	Fail	0.08	999	999	0
S05-A81	1.2	Unknown	1	vanRA-01	Test	999	0	Fail	0.08	999	999	0
S05-A80	1.2	Unknown	1	vanHB	Test	999	0	Fail	0.08	999	999	0
S05-A79	1.2	Unknown	1	vanG	Test	999	0	Fail	0.08	999	999	0
S05-A90	1.2	Unknown	1	mdtA	Test	999	0	Fail	0.08	999	999	0
S05-A89	1.2	Unknown	1	matA/mel	Test	21920871557219	0.96	Pass	0.08	788882471869822	999	1
S05-A88	1.2	Unknown	1	lnuA-01	Test	999	0	Fail	0.08	999	999	0
S05-A87	1.2	Unknown	1	lmrA-01	Test	224221307167537	0.93	Pass	0.04	886317646469675	999	1
S05-A86	1.2	Unknown	1	ermA	Test	999	0	Fail	0.07	999	999	0
S05-A85	1.2	Unknown	1	erm(36)	Test	999	0	Fail	0.08	999	999	0
S05-A96	1.2	Unknown	1	cmeA	Test	999	0	Fail	0.06	999	999	0
S05-A95	1.2	Unknown	1	ceoA	Test	221913205469941	0.88	Pass	0.06	851256911979946	999	1
S05-A94	1.2	Unknown	1	adeA	Test	238240309222486	0.94	Pass	0.07	89022255752132	999	1
S05-A93	1.2	Unknown	1	acrA-02	Test	217777548347763	0.96	Pass	0.07	845639215789534	999	1
S05-A92	1.2	Unknown	1	acrA-01	Test	999	0	Fail	0.07	999	999	0
S05-A91	1.2	Unknown	1	vanXB	Test	999	0	Fail	0.08	999	999	0
S02-A01	1.2	Unknown	1	16S rRNA	Test	182674140564701	0.97	Pass	0.06	84174909698912	999	1
S02-A02	1.2	Unknown	1	intI	Test	241438817944819	0.87	Pass	0.06	858425697367131	999	1
S02-A03	1.2	Unknown	1	intI1	Test	189935813651445	0.96	Pass	0.06	887788100200383	999	1
S02-A04	1.2	Unknown	1	tnpA-03	Test	222629765060765	0.94	Pass	0.07	807283649072737	999	1
S02-A05	1.2	Unknown	1	IS613	Test	999	0	Fail	0.07	999	999	0
S02-A06	1.2	Unknown	1	tnpA-01	Test	24793068037833	0.99	Pass	0.06	8583549287819	999	1
S02-A07	1.2	Unknown	1	oleC	Test	197979287951018	0.98	Pass	0.07	842148410403865	999	1
S02-A08	1.2	Unknown	1	pikR1	Test	999	0	Fail	0.07	999	999	0
S02-A09	1.2	Unknown	1	vatC-01	Test	999	0	Fail	0.07	999	999	0
S02-A10	1.2	Unknown	1	vgbB-01	Test	999	0	Fail	0.046	999	999	0
S02-A11	1.2	Unknown	1	vgbB-02	Test	999	0	Fail	0.07	999	999	0
S02-A12	1.2	Unknown	1	sul2	Test	238923628942572	0.98	Pass	0.07	879607276790539	999	1
S02-A13	1.2	Unknown	1	tnpA-04	Test	178886151663941	0.95	Pass	0.07	853232895672784	999	1
S02-A14	1.2	Unknown	1	tnpA-07	Test	228256425998117	0.96	Pass	0.07	792276577314397	999	1
S02-A15	1.2	Unknown	1	tnpA-05	Test	224854230200512	0.95	Pass	0.07	828648657556686	999	1
S02-A16	1.2	Unknown	1	Tp614	Test	999	0	Fail	0.07	999	999	0
S02-A17	1.2	Unknown	1	tnpA-02	Test	232617357571693	0.89	Pass	0.07	878692922673836	999	1
S02-A18	1.2	Unknown	1	catB3	Test	261050533077478	0.99	Pass	0.07	868716600310411	999	1
S02-A19	1.2	Unknown	1	sul1	Test	999	0	Fail	0.02	999	999	0
S02-A20	1.2	Unknown	1	dfrA12	Test	999	0	Fail	0.07	999	999	0
S02-A21	1.2	Unknown	1	folA	Test	999	0	Fail	0.059	999	999	0
S02-A22	1.2	Unknown	1	tet(32)	Test	256831147647762	0.95	Pass	0.06	823623181328128	999	1
S02-A23	1.2	Unknown	1	tet(34)	Test	999	0	Fail	0.07	999	999	0
S02-A24	1.2	Unknown	1	tetA-01	Test	999	0	Fail	0.02	999	999	0
S02-A25	1.2	Unknown	1	catB8	Test	999	0	Fail	0.08	999	999	0
S02-A26	1.2	Unknown	1	cmlA1-02	Test	239755228800454	0.98	Pass	0.07	884387770193148	999	1
S02-A27	1.2	Unknown	1	cmx(A)	Test	212538888242999	0.94	Pass	0.07	882297630685382	999	1
S02-A28	1.2	Unknown	1	catA1	Test	245309373799791	0.97	Pass	0.1	816116817394914	999	1
S02-A29	1.2	Unknown	1	aacC2	Test	999	0	Fail	0.08	999	999	0
S02-A30	1.2	Unknown	1	aacC4	Test	235587179471837	0.82	Pass	0.07	807715462183771	999	1
S02-A31	1.2	Unknown	1	tetB-01	Test	999	0	Fail	0.1	999	999	0
S02-A32	1.2	Unknown	1	tetC-01	Test	999	0	Fail	0.096	999	999	0
S02-A33	1.2	Unknown	1	tetD-01	Test	999	0	Fail	0.1	999	999	0
S02-A34	1.2	Unknown	1	tetE	Test	999	0	Fail	0.1	999	999	0
S02-A35	1.2	Unknown	1	tetG-01	Test	242720872438642	0.94	Pass	0.08	844145099267338	999	1
S02-A36	1.2	Unknown	1	tetH	Test	999	0	Fail	0.08	999	999	0
S02-A37	1.2	Unknown	1	aacC	Test	22593090144341	0.81	Pass	0.07	886368763746836	999	1
S02-A38	1.2	Unknown	1	aac(6')-Ib-01	Test	999	0	Fail	0.06	999	999	0
S02-A39	1.2	Unknown	1	aadA1	Test	199601812908983	0.96	Pass	0.08	818202872974971	999	1
S02-A40	1.2	Unknown	1	aadE	Test	21181382285723	0.89	Pass	0.07	745664048832734	999	1
S02-A41	1.2	Unknown	1	aph6ia	Test	999	0	Fail	0.03	999	999	0
S02-A42	1.2	Unknown	1	aph(2')-Id-01	Test	999	0	Fail	0.03	999	999	0
S02-A43	1.2	Unknown	1	tetJ	Test	999	0	Fail	0.08	999	999	0
S02-A44	1.2	Unknown	1	tetK	Test	237717341539627	0.95	Pass	0.08	75605986663271	999	1
S02-A45	1.2	Unknown	1	tetL-01	Test	999	0	Fail	0.08	999	999	0
S02-A46	1.2	Unknown	1	tetM-01	Test	230701042658964	0.94	Pass	0.07	779873589733566	999	1
S02-A47	1.2	Unknown	1	tetO-01	Test	234316888063637	0.97	Pass	0.08	784767791268626	999	1
S02-A48	1.2	Unknown	1	tetPA	Test	202903039329803	0.87	Pass	0.08	762280239510816	999	1
S02-A54	1.2	Unknown	1	bla-ACC-1	Test	999	0	Fail	0.06	999	999	0
S02-A53	1.2	Unknown	1	bla1	Test	233993706923098	0.96	Pass	0.06	788276990626352	999	1
S02-A52	1.2	Unknown	1	ampC-02	Test	999	0	Fail	0.08	999	999	0
S02-A51	1.2	Unknown	1	ampC-01	Test	217561391172492	0.72	Fail	0.08	886652255642774	999	1
S02-A50	1.2	Unknown	1	strA	Test	25344893797312	0.91	Pass	0.08	825876485662869	999	1
S02-A49	1.2	Unknown	1	strB	Test	237700105338694	0.95	Pass	0.08	858701875177817	999	1
S02-A60	1.2	Unknown	1	tetT	Test	999	0	Fail	0.08	999	999	0
S02-A59	1.2	Unknown	1	tetU-01	Test	999	0	Fail	0.083	999	999	0
S02-A58	1.2	Unknown	1	tetS	Test	999	0	Fail	0.07	999	999	0
S02-A57	1.2	Unknown	1	tetR-02	Test	999	0	Fail	0.08	999	999	0
S02-A56	1.2	Unknown	1	tetQ	Test	999	0	Fail	0.07	999	999	0
S02-A55	1.2	Unknown	1	tetPB-01	Test	222804757974533	0.94	Pass	0.1	809754147984899	999	1
S02-A66	1.2	Unknown	1	blaOXY	Test	275139303167206	0.97	Pass	0.07	887192916986853	999	1
S02-A65	1.2	Unknown	1	bla-L1	Test	224748005830614	0.82	Pass	0.1	8530412995797	999	1
S02-A64	1.2	Unknown	1	blaGES	Test	999	0	Fail	0.08	999	999	0
S02-A63	1.2	Unknown	1	blaCTX-M-05	Test	246641164752321	0.93	Pass	0.12	887857330429995	999	1
S02-A62	1.2	Unknown	1	blaCTX-M-04	Test	230417504519665	0.91	Pass	0.07	890361804687942	999	1
S02-A61	1.2	Unknown	1	blaCMY2-01	Test	999	0	Fail	0.1	999	999	0
S02-A72	1.2	Unknown	1	vanC-01	Test	244801098742857	0.93	Pass	0.05	891184020300541	999	1
S02-A71	1.2	Unknown	1	vanB-01	Test	279534955354989	0	Fail	0.08	999	999	0
S02-A70	1.2	Unknown	1	vanA	Test	207316398479345	0.91	Pass	0.07	842130715120922	999	1
S02-A69	1.2	Unknown	1	tetV	Test	999	0	Fail	0.08	999	999	0
S02-A68	1.2	Unknown	1	tetW-01	Test	999	0	Fail	0.07	999	999	0
S02-A67	1.2	Unknown	1	tetX	Test	238517797974547	0.95	Pass	0.07	783213016931877	999	1
S02-A78	1.2	Unknown	1	ereA	Test	999	0	Fail	0.07	999	999	0
S02-A77	1.2	Unknown	1	carB	Test	264323875964186	0.99	Pass	0.07	837943740490854	999	1
S02-A76	1.2	Unknown	1	penA	Test	282113757248814	0.96	Pass	0.069	856383367167693	999	1
S02-A75	1.2	Unknown	1	Pbp5	Test	999	0	Fail	0.07	999	999	0
S02-A74	1.2	Unknown	1	mecA	Test	999	0	Fail	0.07	999	999	0
S02-A73	1.2	Unknown	1	blaPAO	Test	999	0	Fail	0.1	999	999	0
S02-A84	1.2	Unknown	1	vanXA	Test	999	0	Fail	0.07	999	999	0
S02-A83	1.2	Unknown	1	vanTE	Test	999	0	Fail	0.06	999	999	0
S02-A82	1.2	Unknown	1	vanSA	Test	999	0	Fail	0.08	999	999	0
S02-A81	1.2	Unknown	1	vanRA-01	Test	999	0	Fail	0.08	999	999	0
S02-A80	1.2	Unknown	1	vanHB	Test	999	0	Fail	0.08	999	999	0
S02-A79	1.2	Unknown	1	vanG	Test	999	0	Fail	0.08	999	999	0
S02-A90	1.2	Unknown	1	mdtA	Test	999	0	Fail	0.08	999	999	0
S02-A89	1.2	Unknown	1	matA/mel	Test	221765382734609	0.91	Pass	0.08	787811587623883	999	1
S02-A88	1.2	Unknown	1	lnuA-01	Test	238761071588529	0.96	Pass	0.08	758600484080027	999	1
S02-A87	1.2	Unknown	1	lmrA-01	Test	220634135796902	0.89	Pass	0.04	886498995844753	999	1
S02-A86	1.2	Unknown	1	ermA	Test	999	0	Fail	0.07	999	999	0
S02-A85	1.2	Unknown	1	erm(36)	Test	237199350321934	0.95	Pass	0.08	89181606242963	999	1
S02-A96	1.2	Unknown	1	cmeA	Test	999	0	Fail	0.06	999	999	0
S02-A95	1.2	Unknown	1	ceoA	Test	212733109912623	0.87	Pass	0.06	850970523100223	999	1
S02-A94	1.2	Unknown	1	adeA	Test	224289555826826	0.93	Pass	0.07	888778303462329	999	1
S02-A93	1.2	Unknown	1	acrA-02	Test	211518299770981	0.91	Pass	0.07	845301771777826	999	1
S02-A92	1.2	Unknown	1	acrA-01	Test	999	0	Fail	0.07	999	999	0
S02-A91	1.2	Unknown	1	vanXB	Test	999	0	Fail	0.08	999	999	0
S11-A01	1.2	Unknown	1	16S rRNA	Test	183120705996309	0.97	Pass	0.06	842545015641469	999	1
S11-A02	1.2	Unknown	1	intI	Test	224196400889565	0.9	Pass	0.06	858062288246982	999	1
S11-A03	1.2	Unknown	1	intI1	Test	191085268245445	0.95	Pass	0.06	8901082518601	999	1
S11-A04	1.2	Unknown	1	tnpA-03	Test	224305018447145	0.91	Pass	0.07	808861730725775	999	1
S11-A05	1.2	Unknown	1	IS613	Test	999	0	Fail	0.07	999	999	0
S11-A06	1.2	Unknown	1	tnpA-01	Test	999	0	Fail	0.06	999	999	0
S11-A07	1.2	Unknown	1	oleC	Test	197455780207532	0.98	Pass	0.07	843236970518054	999	1
S11-A08	1.2	Unknown	1	pikR1	Test	999	0	Fail	0.07	999	999	0
S11-A09	1.2	Unknown	1	vatC-01	Test	999	0	Fail	0.07	999	999	0
S11-A10	1.2	Unknown	1	vgbB-01	Test	999	0	Fail	0.046	999	999	0
S11-A11	1.2	Unknown	1	vgbB-02	Test	999	0	Fail	0.07	999	999	0
S11-A12	1.2	Unknown	1	sul2	Test	243271129424773	0.95	Pass	0.07	87979581368198	999	1
S11-A13	1.2	Unknown	1	tnpA-04	Test	181521782151715	0.95	Pass	0.07	85354417462222	999	1
S11-A14	1.2	Unknown	1	tnpA-07	Test	223006632058828	0.91	Pass	0.07	792993472212866	999	1
S11-A15	1.2	Unknown	1	tnpA-05	Test	22633421051741	0.93	Pass	0.07	829211596012359	999	1
S11-A16	1.2	Unknown	1	Tp614	Test	999	0	Fail	0.07	999	999	0
S11-A17	1.2	Unknown	1	tnpA-02	Test	230471030813753	0.92	Pass	0.07	88816058322091	999	1
S11-A18	1.2	Unknown	1	catB3	Test	240577330283709	0.91	Pass	0.07	868329158917878	999	1
S11-A19	1.2	Unknown	1	sul1	Test	999	0	Fail	0.02	999	999	0
S11-A20	1.2	Unknown	1	dfrA12	Test	999	0	Fail	0.07	999	999	0
S11-A21	1.2	Unknown	1	folA	Test	999	0	Fail	0.059	999	999	0
S11-A22	1.2	Unknown	1	tet(32)	Test	999	0	Fail	0.06	999	999	0
S11-A23	1.2	Unknown	1	tet(34)	Test	999	0	Fail	0.07	999	999	0
S11-A24	1.2	Unknown	1	tetA-01	Test	999	0	Fail	0.02	999	999	0
S11-A25	1.2	Unknown	1	catB8	Test	999	0	Fail	0.08	999	999	0
S11-A26	1.2	Unknown	1	cmlA1-02	Test	999	0	Fail	0.07	999	999	0
S11-A27	1.2	Unknown	1	cmx(A)	Test	230326003375125	0.92	Pass	0.07	883681783477872	999	1
S11-A28	1.2	Unknown	1	catA1	Test	252073390389721	0.92	Pass	0.1	816709585918352	999	1
S11-A29	1.2	Unknown	1	aacC2	Test	999	0	Fail	0.08	999	999	0
S11-A30	1.2	Unknown	1	aacC4	Test	229144289195419	0.86	Pass	0.07	881988203350429	999	1
S11-A31	1.2	Unknown	1	tetB-01	Test	999	0	Fail	0.1	999	999	0
S11-A32	1.2	Unknown	1	tetC-01	Test	999	0	Fail	0.096	999	999	0
S11-A33	1.2	Unknown	1	tetD-01	Test	999	0	Fail	0.1	999	999	0
S11-A34	1.2	Unknown	1	tetE	Test	999	0	Fail	0.1	999	999	0
S11-A35	1.2	Unknown	1	tetG-01	Test	223919282525217	0.82	Pass	0.08	839300097205829	999	1
S11-A36	1.2	Unknown	1	tetH	Test	999	0	Fail	0.08	999	999	0
S11-A37	1.2	Unknown	1	aacC	Test	226676930054781	0.89	Pass	0.07	879988899326207	999	1
S11-A38	1.2	Unknown	1	aac(6')-Ib-01	Test	999	0	Fail	0.06	999	999	0
S11-A39	1.2	Unknown	1	aadA1	Test	196615844213079	0.96	Pass	0.08	818200416815935	999	1
S11-A40	1.2	Unknown	1	aadE	Test	210441031403334	0.8	Pass	0.07	746471873125159	999	1
S11-A41	1.2	Unknown	1	aph6ia	Test	999	0	Fail	0.03	999	999	0
S11-A42	1.2	Unknown	1	aph(2')-Id-01	Test	999	0	Fail	0.03	999	999	0
S11-A43	1.2	Unknown	1	tetJ	Test	999	0	Fail	0.08	999	999	0
S11-A44	1.2	Unknown	1	tetK	Test	250644958460609	0.99	Pass	0.08	757413584621723	999	1
S11-A45	1.2	Unknown	1	tetL-01	Test	999	0	Fail	0.08	999	999	0
S11-A46	1.2	Unknown	1	tetM-01	Test	223228600098411	0.95	Pass	0.07	782567666251897	999	1
S11-A47	1.2	Unknown	1	tetO-01	Test	236181560952942	0.82	Pass	0.08	786832314515599	999	1
S11-A48	1.2	Unknown	1	tetPA	Test	206140481434918	0.85	Pass	0.08	763107375786185	999	1
S11-A54	1.2	Unknown	1	bla-ACC-1	Test	999	0	Fail	0.06	999	999	0
S11-A53	1.2	Unknown	1	bla1	Test	221524841947676	0.91	Pass	0.06	788757447877701	999	1
S11-A52	1.2	Unknown	1	ampC-02	Test	999	0	Fail	0.08	999	999	0
S11-A51	1.2	Unknown	1	ampC-01	Test	268007138491995	0.98	Pass	0.08	785157332976251	999	1
S11-A50	1.2	Unknown	1	strA	Test	254628715459309	0.9	Pass	0.08	825964182721711	999	1
S11-A49	1.2	Unknown	1	strB	Test	23757176347856	0.94	Pass	0.08	858644522388108	999	1
S11-A60	1.2	Unknown	1	tetT	Test	999	0	Fail	0.08	999	999	0
S11-A59	1.2	Unknown	1	tetU-01	Test	999	0	Fail	0.083	999	999	0
S11-A58	1.2	Unknown	1	tetS	Test	999	0	Fail	0.07	999	999	0
S11-A57	1.2	Unknown	1	tetR-02	Test	999	0	Fail	0.08	999	999	0
S11-A56	1.2	Unknown	1	tetQ	Test	999	0	Fail	0.07	999	999	0
S11-A55	1.2	Unknown	1	tetPB-01	Test	227954042696276	0.96	Pass	0.1	80841211225298	999	1
S11-A66	1.2	Unknown	1	blaOXY	Test	285907888614439	0	Fail	0.07	999	999	0
S11-A65	1.2	Unknown	1	bla-L1	Test	222326447187901	0.95	Pass	0.1	853982149471819	999	1
S11-A64	1.2	Unknown	1	blaGES	Test	999	0	Fail	0.08	999	999	0
S11-A63	1.2	Unknown	1	blaCTX-M-05	Test	248097655553749	0.98	Pass	0.12	799784144685559	999	1
S11-A62	1.2	Unknown	1	blaCTX-M-04	Test	235816367144925	0.76	Pass	0.07	813774707783416	999	1
S11-A61	1.2	Unknown	1	blaCMY2-01	Test	999	0	Fail	0.1	999	999	0
S11-A72	1.2	Unknown	1	vanC-01	Test	999	0	Fail	0.05	999	999	0
S11-A71	1.2	Unknown	1	vanB-01	Test	256975275980951	0.93	Pass	0.08	869117206628944	999	1
S11-A70	1.2	Unknown	1	vanA	Test	211716225810803	0.93	Pass	0.07	842532065373728	999	1
S11-A69	1.2	Unknown	1	tetV	Test	999	0	Fail	0.08	999	999	0
S11-A68	1.2	Unknown	1	tetW-01	Test	23403888867907	0.96	Pass	0.07	832084202636626	999	1
S11-A67	1.2	Unknown	1	tetX	Test	225937905941818	0.9	Pass	0.07	782459444293349	999	1
S11-A78	1.2	Unknown	1	ereA	Test	999	0	Fail	0.07	999	999	0
S11-A77	1.2	Unknown	1	carB	Test	252809948713849	0.98	Pass	0.07	814292906990954	999	1
S11-A76	1.2	Unknown	1	penA	Test	999	0	Fail	0.069	999	999	0
S11-A75	1.2	Unknown	1	Pbp5	Test	999	0	Fail	0.07	999	999	0
S11-A74	1.2	Unknown	1	mecA	Test	999	0	Fail	0.07	999	999	0
S11-A73	1.2	Unknown	1	blaPAO	Test	999	0	Fail	0.1	999	999	0
S11-A84	1.2	Unknown	1	vanXA	Test	999	0	Fail	0.07	999	999	0
S11-A83	1.2	Unknown	1	vanTE	Test	999	0	Fail	0.06	999	999	0
S11-A82	1.2	Unknown	1	vanSA	Test	999	0	Fail	0.08	999	999	0
S11-A81	1.2	Unknown	1	vanRA-01	Test	999	0	Fail	0.08	999	999	0
S11-A80	1.2	Unknown	1	vanHB	Test	999	0	Fail	0.08	999	999	0
S11-A79	1.2	Unknown	1	vanG	Test	999	0	Fail	0.08	999	999	0
S11-A90	1.2	Unknown	1	mdtA	Test	999	0	Fail	0.08	999	999	0
S11-A89	1.2	Unknown	1	matA/mel	Test	220814662252973	0.97	Pass	0.08	789534779469768	999	1
S11-A88	1.2	Unknown	1	lnuA-01	Test	235183279340427	0.88	Pass	0.08	760932453847069	999	1
S11-A87	1.2	Unknown	1	lmrA-01	Test	999	0	Fail	0.04	999	999	0
S11-A86	1.2	Unknown	1	ermA	Test	999	0	Fail	0.07	999	999	0
S11-A85	1.2	Unknown	1	erm(36)	Test	999	0	Fail	0.08	999	999	0
S11-A96	1.2	Unknown	1	cmeA	Test	999	0	Fail	0.06	999	999	0
S11-A95	1.2	Unknown	1	ceoA	Test	213433142218146	0.87	Pass	0.06	850780136802065	999	1
S11-A94	1.2	Unknown	1	adeA	Test	238337951801053	0.93	Pass	0.07	89018382015137	999	1
S11-A93	1.2	Unknown	1	acrA-02	Test	22542084808462	0.96	Pass	0.07	843800156745812	999	1
S11-A92	1.2	Unknown	1	acrA-01	Test	999	0	Fail	0.07	999	999	0
S11-A91	1.2	Unknown	1	vanXB	Test	999	0	Fail	0.08	999	999	0
S08-A01	1.2	Unknown	1	16S rRNA	Test	184021318004333	0.96	Pass	0.06	842042884762411	999	1
S08-A02	1.2	Unknown	1	intI	Test	243204142599518	0.97	Pass	0.06	8576705533368	999	1
S08-A03	1.2	Unknown	1	intI1	Test	186371969391391	0.95	Pass	0.06	884667608464451	999	1
S08-A04	1.2	Unknown	1	tnpA-03	Test	234497765906162	0.8	Pass	0.07	806216164804198	999	1
S08-A05	1.2	Unknown	1	IS613	Test	999	0	Fail	0.07	999	999	0
S08-A06	1.2	Unknown	1	tnpA-01	Test	999	0	Fail	0.06	999	999	0
S08-A07	1.2	Unknown	1	oleC	Test	198928996520828	0.98	Pass	0.07	843062502778915	999	1
S08-A08	1.2	Unknown	1	pikR1	Test	999	0	Fail	0.07	999	999	0
S08-A09	1.2	Unknown	1	vatC-01	Test	999	0	Fail	0.07	999	999	0
S08-A10	1.2	Unknown	1	vgbB-01	Test	999	0	Fail	0.046	999	999	0
S08-A11	1.2	Unknown	1	vgbB-02	Test	999	0	Fail	0.07	999	999	0
S08-A12	1.2	Unknown	1	sul2	Test	999	0	Fail	0.07	999	999	0
S08-A13	1.2	Unknown	1	tnpA-04	Test	179710346043715	0.95	Pass	0.07	853621525633952	999	1
S08-A14	1.2	Unknown	1	tnpA-07	Test	231389103146781	0.97	Pass	0.07	793120529828123	999	1
S08-A15	1.2	Unknown	1	tnpA-05	Test	221419033687244	0.95	Pass	0.07	829461457448874	999	1
S08-A16	1.2	Unknown	1	Tp614	Test	999	0	Fail	0.07	999	999	0
S08-A17	1.2	Unknown	1	tnpA-02	Test	231673975925242	0.89	Pass	0.07	879227491198614	999	1
S08-A18	1.2	Unknown	1	catB3	Test	243449412884036	0.93	Pass	0.07	868955841572525	999	1
S08-A19	1.2	Unknown	1	sul1	Test	999	0	Fail	0.02	999	999	0
S08-A20	1.2	Unknown	1	dfrA12	Test	999	0	Fail	0.07	999	999	0
S08-A21	1.2	Unknown	1	folA	Test	999	0	Fail	0.059	999	999	0
S08-A22	1.2	Unknown	1	tet(32)	Test	234223843538396	0.94	Pass	0.06	826212146947928	999	1
S08-A23	1.2	Unknown	1	tet(34)	Test	248487850386448	0.93	Pass	0.07	887222881866015	999	1
S08-A24	1.2	Unknown	1	tetA-01	Test	999	0	Fail	0.02	999	999	0
S08-A25	1.2	Unknown	1	catB8	Test	999	0	Fail	0.08	999	999	0
S08-A26	1.2	Unknown	1	cmlA1-02	Test	230248514993837	0.89	Pass	0.07	835313536328977	999	1
S08-A27	1.2	Unknown	1	cmx(A)	Test	22419180696551	0.95	Pass	0.07	884644689268687	999	1
S08-A28	1.2	Unknown	1	catA1	Test	260936913542252	0.98	Pass	0.1	81713911254019	999	1
S08-A29	1.2	Unknown	1	aacC2	Test	999	0	Fail	0.08	999	999	0
S08-A30	1.2	Unknown	1	aacC4	Test	270487196142788	0.99	Fail	0.07	862570790927636	999	1
S08-A31	1.2	Unknown	1	tetB-01	Test	999	0	Fail	0.1	999	999	0
S08-A32	1.2	Unknown	1	tetC-01	Test	999	0	Fail	0.096	999	999	0
S08-A33	1.2	Unknown	1	tetD-01	Test	999	0	Fail	0.1	999	999	0
S08-A34	1.2	Unknown	1	tetE	Test	999	0	Fail	0.1	999	999	0
S08-A35	1.2	Unknown	1	tetG-01	Test	220722871610891	0.81	Pass	0.08	868011474058468	999	1
S08-A36	1.2	Unknown	1	tetH	Test	999	0	Fail	0.08	999	999	0
S08-A37	1.2	Unknown	1	aacC	Test	224688003994676	0.82	Pass	0.07	878955232325323	999	1
S08-A38	1.2	Unknown	1	aac(6')-Ib-01	Test	999	0	Fail	0.06	999	999	0
S08-A39	1.2	Unknown	1	aadA1	Test	197082540052235	0.97	Pass	0.08	818521795095328	999	1
S08-A40	1.2	Unknown	1	aadE	Test	216368654958902	0.91	Pass	0.07	746924562994884	999	1
S08-A41	1.2	Unknown	1	aph6ia	Test	999	0	Fail	0.03	999	999	0
S08-A42	1.2	Unknown	1	aph(2')-Id-01	Test	999	0	Fail	0.03	999	999	0
S08-A43	1.2	Unknown	1	tetJ	Test	999	0	Fail	0.08	999	999	0
S08-A44	1.2	Unknown	1	tetK	Test	239135524782213	0.96	Pass	0.08	757394391630191	999	1
S08-A45	1.2	Unknown	1	tetL-01	Test	999	0	Fail	0.08	999	999	0
S08-A46	1.2	Unknown	1	tetM-01	Test	220924252746056	0.9	Pass	0.07	779753074323645	999	1
S08-A47	1.2	Unknown	1	tetO-01	Test	236824557056452	0.97	Pass	0.08	78604759276334	999	1
S08-A48	1.2	Unknown	1	tetPA	Test	205833575052154	0.91	Pass	0.08	761016267597688	999	1
S08-A54	1.2	Unknown	1	bla-ACC-1	Test	999	0	Fail	0.06	999	999	0
S08-A53	1.2	Unknown	1	bla1	Test	237427711274405	0.96	Pass	0.06	788625410439895	999	1
S08-A52	1.2	Unknown	1	ampC-02	Test	999	0	Fail	0.08	999	999	0
S08-A51	1.2	Unknown	1	ampC-01	Test	266780102586233	0.98	Pass	0.08	785427552161027	999	1
S08-A50	1.2	Unknown	1	strA	Test	255494641455247	0.93	Pass	0.08	826060152436183	999	1
S08-A49	1.2	Unknown	1	strB	Test	232376907663766	0.95	Pass	0.08	859091813860325	999	1
S08-A60	1.2	Unknown	1	tetT	Test	999	0	Fail	0.08	999	999	0
S08-A59	1.2	Unknown	1	tetU-01	Test	999	0	Fail	0.083	999	999	0
S08-A58	1.2	Unknown	1	tetS	Test	999	0	Fail	0.07	999	999	0
S08-A57	1.2	Unknown	1	tetR-02	Test	268676744418929	0.98	Pass	0.08	77166647391483	999	1
S08-A56	1.2	Unknown	1	tetQ	Test	999	0	Fail	0.07	999	999	0
S08-A55	1.2	Unknown	1	tetPB-01	Test	225907173171422	0.97	Pass	0.1	808526825209497	999	1
S08-A66	1.2	Unknown	1	blaOXY	Test	255930823162026	0.96	Pass	0.07	828664683963276	999	1
S08-A65	1.2	Unknown	1	bla-L1	Test	226936279156536	0.97	Pass	0.1	850255790071829	999	1
S08-A64	1.2	Unknown	1	blaGES	Test	999	0	Fail	0.08	999	999	0
S08-A63	1.2	Unknown	1	blaCTX-M-05	Test	248843159105563	0.94	Pass	0.12	878642212775014	999	1
S08-A62	1.2	Unknown	1	blaCTX-M-04	Test	240145230702366	0.92	Pass	0.07	886279120214798	999	1
S08-A61	1.2	Unknown	1	blaCMY2-01	Test	999	0	Fail	0.1	999	999	0
S08-A72	1.2	Unknown	1	vanC-01	Test	999	0	Fail	0.05	999	999	0
S08-A71	1.2	Unknown	1	vanB-01	Test	241208304656359	0.96	Pass	0.08	883427985146561	999	1
S08-A70	1.2	Unknown	1	vanA	Test	208039107434602	0.93	Pass	0.07	842785033727808	999	1
S08-A69	1.2	Unknown	1	tetV	Test	999	0	Fail	0.08	999	999	0
S08-A68	1.2	Unknown	1	tetW-01	Test	227608447914577	0.97	Pass	0.07	832147433444551	999	1
S08-A67	1.2	Unknown	1	tetX	Test	224351456582033	0.94	Pass	0.07	785059322203926	999	1
S08-A78	1.2	Unknown	1	ereA	Test	999	0	Fail	0.07	999	999	0
S08-A77	1.2	Unknown	1	carB	Test	999	0	Fail	0.07	999	999	0
S08-A76	1.2	Unknown	1	penA	Test	283943803261089	0	Fail	0.069	999	999	0
S08-A75	1.2	Unknown	1	Pbp5	Test	999	0	Fail	0.07	999	999	0
S08-A74	1.2	Unknown	1	mecA	Test	999	0	Fail	0.07	999	999	0
S08-A73	1.2	Unknown	1	blaPAO	Test	999	0	Fail	0.1	999	999	0
S08-A84	1.2	Unknown	1	vanXA	Test	999	0	Fail	0.07	999	999	0
S08-A83	1.2	Unknown	1	vanTE	Test	999	0	Fail	0.06	999	999	0
S08-A82	1.2	Unknown	1	vanSA	Test	999	0	Fail	0.08	999	999	0
S08-A81	1.2	Unknown	1	vanRA-01	Test	999	0	Fail	0.08	999	999	0
S08-A80	1.2	Unknown	1	vanHB	Test	999	0	Fail	0.08	999	999	0
S08-A79	1.2	Unknown	1	vanG	Test	999	0	Fail	0.08	999	999	0
S08-A90	1.2	Unknown	1	mdtA	Test	999	0	Fail	0.08	999	999	0
S08-A89	1.2	Unknown	1	matA/mel	Test	219130472151817	0.95	Pass	0.08	789804468596549	999	1
S08-A88	1.2	Unknown	1	lnuA-01	Test	23137610272641	0.96	Pass	0.08	759625084306803	999	1
S08-A87	1.2	Unknown	1	lmrA-01	Test	243856071766452	0.98	Pass	0.04	888546992428141	999	1
S08-A86	1.2	Unknown	1	ermA	Test	999	0	Fail	0.07	999	999	0
S08-A85	1.2	Unknown	1	erm(36)	Test	261265427097128	0.92	Pass	0.08	898547938103034	999	1
S08-A96	1.2	Unknown	1	cmeA	Test	999	0	Fail	0.06	999	999	0
S08-A95	1.2	Unknown	1	ceoA	Test	209576186442002	0.86	Pass	0.06	850826001220503	999	1
S08-A94	1.2	Unknown	1	adeA	Test	250046510083767	0.75	Pass	0.07	889037156944445	999	1
S08-A93	1.2	Unknown	1	acrA-02	Test	21778288279274	0.94	Pass	0.07	84519526504923	999	1
S08-A92	1.2	Unknown	1	acrA-01	Test	999	0	Fail	0.07	999	999	0
S08-A91	1.2	Unknown	1	vanXB	Test	999	0	Fail	0.08	999	999	0
S06-A01	1.3	Unknown	1	16S rRNA	Test	183405256350198	0.97	Pass	0.06	846031645694954	999	1
S06-A02	1.3	Unknown	1	intI	Test	230182026215854	0.93	Pass	0.06	862454692670851	999	1
S06-A03	1.3	Unknown	1	intI1	Test	18547515082424	0.97	Pass	0.06	882339053995433	999	1
S06-A04	1.3	Unknown	1	tnpA-03	Test	999	0	Fail	0.07	999	999	0
S06-A05	1.3	Unknown	1	IS613	Test	999	0	Fail	0.07	999	999	0
S06-A06	1.3	Unknown	1	tnpA-01	Test	259775670373517	0.93	Pass	0.06	871419505451361	999	1
S06-A07	1.3	Unknown	1	oleC	Test	20219224469714	0.99	Pass	0.07	847436457354504	999	1
S06-A08	1.3	Unknown	1	pikR1	Test	999	0	Fail	0.07	999	999	0
S06-A09	1.3	Unknown	1	vatC-01	Test	999	0	Fail	0.07	999	999	0
S06-A10	1.3	Unknown	1	vgbB-01	Test	999	0	Fail	0.046	999	999	0
S06-A11	1.3	Unknown	1	vgbB-02	Test	999	0	Fail	0.07	999	999	0
S06-A12	1.3	Unknown	1	sul2	Test	999	0	Fail	0.07	999	999	0
S06-A13	1.3	Unknown	1	tnpA-04	Test	189454075049362	0.94	Pass	0.07	857441966463175	999	1
S06-A14	1.3	Unknown	1	tnpA-07	Test	221197728778643	0.93	Pass	0.07	798101492451401	999	1
S06-A15	1.3	Unknown	1	tnpA-05	Test	210133358543086	0.94	Pass	0.07	836823003585733	999	1
S06-A16	1.3	Unknown	1	Tp614	Test	999	0	Fail	0.07	999	999	0
S06-A17	1.3	Unknown	1	tnpA-02	Test	23626299936571	0.96	Pass	0.07	88471738778696	999	1
S06-A18	1.3	Unknown	1	catB3	Test	261268908663974	0.98	Pass	0.07	871179042339807	999	1
S06-A19	1.3	Unknown	1	sul1	Test	999	0	Fail	0.02	999	999	0
S06-A20	1.3	Unknown	1	dfrA12	Test	999	0	Fail	0.07	999	999	0
S06-A21	1.3	Unknown	1	folA	Test	999	0	Fail	0.059	999	999	0
S06-A22	1.3	Unknown	1	tet(32)	Test	999	0	Fail	0.06	999	999	0
S06-A23	1.3	Unknown	1	tet(34)	Test	999	0	Fail	0.07	999	999	0
S06-A24	1.3	Unknown	1	tetA-01	Test	999	0	Fail	0.02	999	999	0
S06-A25	1.3	Unknown	1	catB8	Test	999	0	Fail	0.08	999	999	0
S06-A26	1.3	Unknown	1	cmlA1-02	Test	254118790035997	0.97	Pass	0.07	86632928277481	999	1
S06-A27	1.3	Unknown	1	cmx(A)	Test	219489943178569	0.94	Pass	0.07	880223060158184	999	1
S06-A28	1.3	Unknown	1	catA1	Test	24979032228984	0.96	Pass	0.1	818969731052974	999	1
S06-A29	1.3	Unknown	1	aacC2	Test	999	0	Fail	0.08	999	999	0
S06-A30	1.3	Unknown	1	aacC4	Test	999	0	Fail	0.07	999	999	0
S06-A31	1.3	Unknown	1	tetB-01	Test	999	0	Fail	0.1	999	999	0
S06-A32	1.3	Unknown	1	tetC-01	Test	999	0	Fail	0.096	999	999	0
S06-A33	1.3	Unknown	1	tetD-01	Test	999	0	Fail	0.1	999	999	0
S06-A34	1.3	Unknown	1	tetE	Test	999	0	Fail	0.1	999	999	0
S06-A35	1.3	Unknown	1	tetG-01	Test	999	0	Fail	0.08	999	999	0
S06-A36	1.3	Unknown	1	tetH	Test	999	0	Fail	0.08	999	999	0
S06-A37	1.3	Unknown	1	aacC	Test	212409317120242	0.86	Pass	0.07	893281654357767	999	1
S06-A38	1.3	Unknown	1	aac(6')-Ib-01	Test	999	0	Fail	0.06	999	999	0
S06-A39	1.3	Unknown	1	aadA1	Test	220221322491784	0.97	Pass	0.08	817472177611434	999	1
S06-A40	1.3	Unknown	1	aadE	Test	20721977213122	0.89	Pass	0.07	748126768211609	999	1
S06-A41	1.3	Unknown	1	aph6ia	Test	999	0	Fail	0.03	999	999	0
S06-A42	1.3	Unknown	1	aph(2')-Id-01	Test	999	0	Fail	0.03	999	999	0
S06-A43	1.3	Unknown	1	tetJ	Test	999	0	Fail	0.08	999	999	0
S06-A44	1.3	Unknown	1	tetK	Test	263764204919454	0.99	Pass	0.08	758996865501512	999	1
S06-A45	1.3	Unknown	1	tetL-01	Test	999	0	Fail	0.08	999	999	0
S06-A46	1.3	Unknown	1	tetM-01	Test	256936796616055	0.93	Pass	0.07	786105411459483	999	1
S06-A47	1.3	Unknown	1	tetO-01	Test	217539167707002	0.93	Pass	0.08	79013958412861	999	1
S06-A48	1.3	Unknown	1	tetPA	Test	2035146664799	0.91	Pass	0.08	762595806238528	999	1
S06-A54	1.3	Unknown	1	bla-ACC-1	Test	999	0	Fail	0.06	999	999	0
S06-A53	1.3	Unknown	1	bla1	Test	202031981064649	0.86	Pass	0.06	791180981808421	999	1
S06-A52	1.3	Unknown	1	ampC-02	Test	246564296720767	0.92	Pass	0.08	864233640865049	999	1
S06-A51	1.3	Unknown	1	ampC-01	Test	999	0	Fail	0.08	999	999	0
S06-A50	1.3	Unknown	1	strA	Test	999	0	Fail	0.08	999	999	0
S06-A49	1.3	Unknown	1	strB	Test	999	0	Fail	0.08	999	999	0
S06-A60	1.3	Unknown	1	tetT	Test	999	0	Fail	0.08	999	999	0
S06-A59	1.3	Unknown	1	tetU-01	Test	999	0	Fail	0.083	999	999	0
S06-A58	1.3	Unknown	1	tetS	Test	252614498654472	0.98	Pass	0.07	889443682803266	999	1
S06-A57	1.3	Unknown	1	tetR-02	Test	999	0	Fail	0.08	999	999	0
S06-A56	1.3	Unknown	1	tetQ	Test	999	0	Fail	0.07	999	999	0
S06-A55	1.3	Unknown	1	tetPB-01	Test	239326003784547	0.75	Pass	0.1	809451255586741	999	1
S06-A66	1.3	Unknown	1	blaOXY	Test	999	0	Fail	0.07	999	999	0
S06-A65	1.3	Unknown	1	bla-L1	Test	221777945330106	0.92	Pass	0.1	858634303348308	999	1
S06-A64	1.3	Unknown	1	blaGES	Test	999	0	Fail	0.08	999	999	0
S06-A63	1.3	Unknown	1	blaCTX-M-05	Test	240940723143723	0.93	Pass	0.12	847641062488418	999	1
S06-A62	1.3	Unknown	1	blaCTX-M-04	Test	233909631053739	0.98	Pass	0.07	801613757506792	999	1
S06-A61	1.3	Unknown	1	blaCMY2-01	Test	999	0	Fail	0.1	999	999	0
S06-A72	1.3	Unknown	1	vanC-01	Test	999	0	Fail	0.05	999	999	0
S06-A71	1.3	Unknown	1	vanB-01	Test	999	0	Fail	0.08	999	999	0
S06-A70	1.3	Unknown	1	vanA	Test	224231197949433	0.95	Pass	0.07	848785767303653	999	1
S06-A69	1.3	Unknown	1	tetV	Test	262182019754788	0.98	Pass	0.08	839196036677715	999	1
S06-A68	1.3	Unknown	1	tetW-01	Test	239471646996988	0.92	Pass	0.07	836457287137363	999	1
S06-A67	1.3	Unknown	1	tetX	Test	999	0	Fail	0.07	999	999	0
S06-A78	1.3	Unknown	1	ereA	Test	999	0	Fail	0.07	999	999	0
S06-A77	1.3	Unknown	1	carB	Test	999	0	Fail	0.07	999	999	0
S06-A76	1.3	Unknown	1	penA	Test	250694607028437	0.99	Pass	0.069	861586426102428	999	1
S06-A75	1.3	Unknown	1	Pbp5	Test	999	0	Fail	0.07	999	999	0
S06-A74	1.3	Unknown	1	mecA	Test	999	0	Fail	0.07	999	999	0
S06-A73	1.3	Unknown	1	blaPAO	Test	999	0	Fail	0.1	999	999	0
S06-A84	1.3	Unknown	1	vanXA	Test	999	0	Fail	0.07	999	999	0
S06-A83	1.3	Unknown	1	vanTE	Test	999	0	Fail	0.06	999	999	0
S06-A82	1.3	Unknown	1	vanSA	Test	999	0	Fail	0.08	999	999	0
S06-A81	1.3	Unknown	1	vanRA-01	Test	999	0	Fail	0.08	999	999	0
S06-A80	1.3	Unknown	1	vanHB	Test	250570555912699	0.99	Pass	0.08	837279950132738	999	1
S06-A79	1.3	Unknown	1	vanG	Test	999	0	Fail	0.08	999	999	0
S06-A90	1.3	Unknown	1	mdtA	Test	999	0	Fail	0.08	999	999	0
S06-A89	1.3	Unknown	1	matA/mel	Test	233352283468317	0.99	Pass	0.08	797868623971067	999	1
S06-A88	1.3	Unknown	1	lnuA-01	Test	999	0	Fail	0.08	999	999	0
S06-A87	1.3	Unknown	1	lmrA-01	Test	999	0	Fail	0.04	999	999	0
S06-A86	1.3	Unknown	1	ermA	Test	999	0	Fail	0.07	999	999	0
S06-A85	1.3	Unknown	1	erm(36)	Test	999	0	Fail	0.08	999	999	0
S06-A96	1.3	Unknown	1	cmeA	Test	999	0	Fail	0.06	999	999	0
S06-A95	1.3	Unknown	1	ceoA	Test	218835371360042	0.89	Pass	0.06	858495890764426	999	1
S06-A94	1.3	Unknown	1	adeA	Test	24148484506568	0.9	Pass	0.07	886826636133783	999	1
S06-A93	1.3	Unknown	1	acrA-02	Test	262060483418312	0.97	Pass	0.07	848313326969102	999	1
S06-A92	1.3	Unknown	1	acrA-01	Test	276294548986568	0.84	Pass	0.07	873973474521684	999	1
S06-A91	1.3	Unknown	1	vanXB	Test	999	0	Fail	0.08	999	999	0
S03-A01	1.3	Unknown	1	16S rRNA	Test	186972998699481	0.97	Pass	0.06	842153469364877	999	1
S03-A02	1.3	Unknown	1	intI	Test	229566436307446	0.91	Pass	0.06	859205884249505	999	1
S03-A03	1.3	Unknown	1	intI1	Test	185986613968189	0.97	Pass	0.06	882408245504124	999	1
S03-A04	1.3	Unknown	1	tnpA-03	Test	251199184023996	0.99	Pass	0.07	808430956508462	999	1
S03-A05	1.3	Unknown	1	IS613	Test	250183045018973	0.96	Fail	0.07	890589963157546	999	1
S03-A06	1.3	Unknown	1	tnpA-01	Test	999	0	Fail	0.06	999	999	0
S03-A07	1.3	Unknown	1	oleC	Test	202563400197555	0.99	Pass	0.07	843689667806054	999	1
S03-A08	1.3	Unknown	1	pikR1	Test	999	0	Fail	0.07	999	999	0
S03-A09	1.3	Unknown	1	vatC-01	Test	999	0	Fail	0.07	999	999	0
S03-A10	1.3	Unknown	1	vgbB-01	Test	999	0	Fail	0.046	999	999	0
S03-A11	1.3	Unknown	1	vgbB-02	Test	999	0	Fail	0.07	999	999	0
S03-A12	1.3	Unknown	1	sul2	Test	247355190412302	0.96	Pass	0.07	879950370707527	999	1
S03-A13	1.3	Unknown	1	tnpA-04	Test	18696049622047	0.95	Pass	0.07	853543713224946	999	1
S03-A14	1.3	Unknown	1	tnpA-07	Test	223332364616558	0.95	Pass	0.07	796029743919604	999	1
S03-A15	1.3	Unknown	1	tnpA-05	Test	212783000168213	0.93	Pass	0.07	83401221217838	999	1
S03-A16	1.3	Unknown	1	Tp614	Test	999	0	Fail	0.07	999	999	0
S03-A17	1.3	Unknown	1	tnpA-02	Test	247605864419685	0.98	Pass	0.07	879701819085915	999	1
S03-A18	1.3	Unknown	1	catB3	Test	257896879131256	0.99	Pass	0.07	868373457008934	999	1
S03-A19	1.3	Unknown	1	sul1	Test	999	0	Fail	0.02	999	999	0
S03-A20	1.3	Unknown	1	dfrA12	Test	999	0	Fail	0.07	999	999	0
S03-A21	1.3	Unknown	1	folA	Test	999	0	Fail	0.059	999	999	0
S03-A22	1.3	Unknown	1	tet(32)	Test	999	0	Fail	0.06	999	999	0
S03-A23	1.3	Unknown	1	tet(34)	Test	999	0	Fail	0.07	999	999	0
S03-A24	1.3	Unknown	1	tetA-01	Test	999	0	Fail	0.02	999	999	0
S03-A25	1.3	Unknown	1	catB8	Test	999	0	Fail	0.08	999	999	0
S03-A26	1.3	Unknown	1	cmlA1-02	Test	251891176197904	0.94	Pass	0.07	861541954637947	999	1
S03-A27	1.3	Unknown	1	cmx(A)	Test	24431982991266	0.96	Pass	0.07	875905994904841	999	1
S03-A28	1.3	Unknown	1	catA1	Test	244668656453617	0.94	Pass	0.1	816450587152559	999	1
S03-A29	1.3	Unknown	1	aacC2	Test	999	0	Fail	0.08	999	999	0
S03-A30	1.3	Unknown	1	aacC4	Test	282166705220451	0.9	Pass	0.07	895112683688387	999	1
S03-A31	1.3	Unknown	1	tetB-01	Test	999	0	Fail	0.1	999	999	0
S03-A32	1.3	Unknown	1	tetC-01	Test	999	0	Fail	0.096	999	999	0
S03-A33	1.3	Unknown	1	tetD-01	Test	999	0	Fail	0.1	999	999	0
S03-A34	1.3	Unknown	1	tetE	Test	999	0	Fail	0.1	999	999	0
S03-A35	1.3	Unknown	1	tetG-01	Test	265737083453833	0.95	Pass	0.08	898677663688269	999	1
S03-A36	1.3	Unknown	1	tetH	Test	999	0	Fail	0.08	999	999	0
S03-A37	1.3	Unknown	1	aacC	Test	21268472557528	0.92	Pass	0.07	896619284795006	999	1
S03-A38	1.3	Unknown	1	aac(6')-Ib-01	Test	999	0	Fail	0.06	999	999	0
S03-A39	1.3	Unknown	1	aadA1	Test	217553606286954	0.88	Pass	0.08	813792723300554	999	1
S03-A40	1.3	Unknown	1	aadE	Test	202287151938716	0.88	Pass	0.07	746224950685298	999	1
S03-A41	1.3	Unknown	1	aph6ia	Test	999	0	Fail	0.03	999	999	0
S03-A42	1.3	Unknown	1	aph(2')-Id-01	Test	999	0	Fail	0.03	999	999	0
S03-A43	1.3	Unknown	1	tetJ	Test	999	0	Fail	0.08	999	999	0
S03-A44	1.3	Unknown	1	tetK	Test	253045879347014	0.98	Pass	0.08	756664168806159	999	1
S03-A45	1.3	Unknown	1	tetL-01	Test	999	0	Fail	0.08	999	999	0
S03-A46	1.3	Unknown	1	tetM-01	Test	229875919946824	0.96	Pass	0.07	782454262661616	999	1
S03-A47	1.3	Unknown	1	tetO-01	Test	220952956453533	0.93	Pass	0.08	788626387766883	999	1
S03-A48	1.3	Unknown	1	tetPA	Test	201938205847931	0.92	Pass	0.08	760231840403868	999	1
S03-A54	1.3	Unknown	1	bla-ACC-1	Test	999	0	Fail	0.06	999	999	0
S03-A53	1.3	Unknown	1	bla1	Test	206849439890891	0.89	Pass	0.06	790188952992814	999	1
S03-A52	1.3	Unknown	1	ampC-02	Test	236151998026042	0	Fail	0.08	999	999	0
S03-A51	1.3	Unknown	1	ampC-01	Test	999	0	Fail	0.08	999	999	0
S03-A50	1.3	Unknown	1	strA	Test	999	0	Fail	0.08	999	999	0
S03-A49	1.3	Unknown	1	strB	Test	24461651860775	0.91	Pass	0.08	859143231130569	999	1
S03-A60	1.3	Unknown	1	tetT	Test	999	0	Fail	0.08	999	999	0
S03-A59	1.3	Unknown	1	tetU-01	Test	999	0	Fail	0.083	999	999	0
S03-A58	1.3	Unknown	1	tetS	Test	999	0	Fail	0.07	999	999	0
S03-A57	1.3	Unknown	1	tetR-02	Test	250263103840903	0.95	Pass	0.08	873832965836693	999	1
S03-A56	1.3	Unknown	1	tetQ	Test	999	0	Fail	0.07	999	999	0
S03-A55	1.3	Unknown	1	tetPB-01	Test	242876604874638	0.37	Fail	0.1	807402667760914	999	1
S03-A66	1.3	Unknown	1	blaOXY	Test	999	0	Fail	0.07	999	999	0
S03-A65	1.3	Unknown	1	bla-L1	Test	227757676898683	0.97	Pass	0.1	853142825309786	999	1
S03-A64	1.3	Unknown	1	blaGES	Test	252045882081345	0.91	Pass	0.08	853177913071908	999	1
S03-A63	1.3	Unknown	1	blaCTX-M-05	Test	999	0	Fail	0.12	909207236374045	999	1
S03-A62	1.3	Unknown	1	blaCTX-M-04	Test	220618162488329	0.94	Pass	0.07	798285593563561	999	1
S03-A61	1.3	Unknown	1	blaCMY2-01	Test	999	0	Fail	0.1	999	999	0
S03-A72	1.3	Unknown	1	vanC-01	Test	999	0	Fail	0.05	999	999	0
S03-A71	1.3	Unknown	1	vanB-01	Test	280135708078455	0.75	Pass	0.08	917110523564286	999	1
S03-A70	1.3	Unknown	1	vanA	Test	219945754314223	0.95	Pass	0.07	846464824243547	999	1
S03-A69	1.3	Unknown	1	tetV	Test	240979079416581	0.9	Pass	0.08	836615346134695	999	1
S03-A68	1.3	Unknown	1	tetW-01	Test	2364815387409	0.94	Pass	0.07	832646855826187	999	1
S03-A67	1.3	Unknown	1	tetX	Test	999	0	Fail	0.07	999	999	0
S03-A78	1.3	Unknown	1	ereA	Test	999	0	Fail	0.07	999	999	0
S03-A77	1.3	Unknown	1	carB	Test	999	0	Fail	0.07	999	999	0
S03-A76	1.3	Unknown	1	penA	Test	236475149401649	0.84	Pass	0.069	76760263660052	999	1
S03-A75	1.3	Unknown	1	Pbp5	Test	999	0	Fail	0.07	999	999	0
S03-A74	1.3	Unknown	1	mecA	Test	999	0	Fail	0.07	999	999	0
S03-A73	1.3	Unknown	1	blaPAO	Test	999	0	Fail	0.1	999	999	0
S03-A84	1.3	Unknown	1	vanXA	Test	999	0	Fail	0.07	999	999	0
S03-A83	1.3	Unknown	1	vanTE	Test	999	0	Fail	0.06	999	999	0
S03-A82	1.3	Unknown	1	vanSA	Test	999	0	Fail	0.08	999	999	0
S03-A81	1.3	Unknown	1	vanRA-01	Test	281580054831608	0.92	Pass	0.08	822633373819002	999	1
S03-A80	1.3	Unknown	1	vanHB	Test	247631722159472	0.95	Pass	0.08	843773123196496	999	1
S03-A79	1.3	Unknown	1	vanG	Test	999	0	Fail	0.08	999	999	0
S03-A90	1.3	Unknown	1	mdtA	Test	999	0	Fail	0.08	999	999	0
S03-A89	1.3	Unknown	1	matA/mel	Test	230791864521291	0.98	Pass	0.08	790752816825601	999	1
S03-A88	1.3	Unknown	1	lnuA-01	Test	999	0	Fail	0.08	999	999	0
S03-A87	1.3	Unknown	1	lmrA-01	Test	999	0	Fail	0.04	999	999	0
S03-A86	1.3	Unknown	1	ermA	Test	999	0	Fail	0.07	999	999	0
S03-A85	1.3	Unknown	1	erm(36)	Test	999	0	Fail	0.08	999	999	0
S03-A96	1.3	Unknown	1	cmeA	Test	999	0	Fail	0.06	999	999	0
S03-A95	1.3	Unknown	1	ceoA	Test	220617745133616	0.88	Pass	0.06	853173306375225	999	1
S03-A94	1.3	Unknown	1	adeA	Test	263695574089075	0.99	Pass	0.07	824330048885569	999	1
S03-A93	1.3	Unknown	1	acrA-02	Test	241004017500329	0.92	Pass	0.07	847807270802242	999	1
S03-A92	1.3	Unknown	1	acrA-01	Test	999	0	Fail	0.07	999	999	0
S03-A91	1.3	Unknown	1	vanXB	Test	999	0	Fail	0.08	999	999	0
S12-A01	1.3	Unknown	1	16S rRNA	Test	187387065178733	0.97	Pass	0.06	842468948670234	999	1
S12-A02	1.3	Unknown	1	intI	Test	999	0	Fail	0.06	999	999	0
S12-A03	1.3	Unknown	1	intI1	Test	188131195667126	0.97	Pass	0.06	88079957344523	999	1
S12-A04	1.3	Unknown	1	tnpA-03	Test	999	0	Fail	0.07	999	999	0
S12-A05	1.3	Unknown	1	IS613	Test	999	0	Fail	0.07	999	999	0
S12-A06	1.3	Unknown	1	tnpA-01	Test	999	0	Fail	0.06	999	999	0
S12-A07	1.3	Unknown	1	oleC	Test	209167868712448	0.99	Pass	0.07	843005164269508	999	1
S12-A08	1.3	Unknown	1	pikR1	Test	999	0	Fail	0.07	999	999	0
S12-A09	1.3	Unknown	1	vatC-01	Test	999	0	Fail	0.07	999	999	0
S12-A10	1.3	Unknown	1	vgbB-01	Test	999	0	Fail	0.046	999	999	0
S12-A11	1.3	Unknown	1	vgbB-02	Test	999	0	Fail	0.07	999	999	0
S12-A12	1.3	Unknown	1	sul2	Test	240155817528385	0.9	Pass	0.07	879874821208273	999	1
S12-A13	1.3	Unknown	1	tnpA-04	Test	189758951391796	0.95	Pass	0.07	853454404366133	999	1
S12-A14	1.3	Unknown	1	tnpA-07	Test	228533343737677	0.97	Pass	0.07	796448087804903	999	1
S12-A15	1.3	Unknown	1	tnpA-05	Test	208996856431432	0.79	Pass	0.07	832598022757971	999	1
S12-A16	1.3	Unknown	1	Tp614	Test	999	0	Fail	0.07	999	999	0
S12-A17	1.3	Unknown	1	tnpA-02	Test	264194279837268	0.97	Pass	0.07	890639678622892	999	1
S12-A18	1.3	Unknown	1	catB3	Test	260560001724236	0.98	Pass	0.07	868235104592027	999	1
S12-A19	1.3	Unknown	1	sul1	Test	999	0	Fail	0.02	999	999	0
S12-A20	1.3	Unknown	1	dfrA12	Test	999	0	Fail	0.07	999	999	0
S12-A21	1.3	Unknown	1	folA	Test	999	0	Fail	0.059	999	999	0
S12-A22	1.3	Unknown	1	tet(32)	Test	999	0	Fail	0.06	999	999	0
S12-A23	1.3	Unknown	1	tet(34)	Test	999	0	Fail	0.07	999	999	0
S12-A24	1.3	Unknown	1	tetA-01	Test	999	0	Fail	0.02	999	999	0
S12-A25	1.3	Unknown	1	catB8	Test	999	0	Fail	0.08	999	999	0
S12-A26	1.3	Unknown	1	cmlA1-02	Test	999	0	Fail	0.07	999	999	0
S12-A27	1.3	Unknown	1	cmx(A)	Test	227627325083673	0.97	Pass	0.07	880645181516372	999	1
S12-A28	1.3	Unknown	1	catA1	Test	251700731877194	0.94	Pass	0.1	816464761534183	999	1
S12-A29	1.3	Unknown	1	aacC2	Test	999	0	Fail	0.08	999	999	0
S12-A30	1.3	Unknown	1	aacC4	Test	288661270238757	0.72	Pass	0.07	901112750308311	999	1
S12-A31	1.3	Unknown	1	tetB-01	Test	999	0	Fail	0.1	999	999	0
S12-A32	1.3	Unknown	1	tetC-01	Test	999	0	Fail	0.096	999	999	0
S12-A33	1.3	Unknown	1	tetD-01	Test	999	0	Fail	0.1	999	999	0
S12-A34	1.3	Unknown	1	tetE	Test	999	0	Fail	0.1	999	999	0
S12-A35	1.3	Unknown	1	tetG-01	Test	240808935279604	0.93	Pass	0.08	844595350623271	999	1
S12-A36	1.3	Unknown	1	tetH	Test	999	0	Fail	0.08	999	999	0
S12-A37	1.3	Unknown	1	aacC	Test	216635099731688	0.85	Pass	0.07	777199579864463	999	1
S12-A38	1.3	Unknown	1	aac(6')-Ib-01	Test	241783506296417	0.96	Pass	0.06	839307699907144	999	1
S12-A39	1.3	Unknown	1	aadA1	Test	218841830876433	0.97	Pass	0.08	814020420933622	999	1
S12-A40	1.3	Unknown	1	aadE	Test	210702205976145	0.87	Pass	0.07	746192182901703	999	1
S12-A41	1.3	Unknown	1	aph6ia	Test	999	0	Fail	0.03	999	999	0
S12-A42	1.3	Unknown	1	aph(2')-Id-01	Test	999	0	Fail	0.03	999	999	0
S12-A43	1.3	Unknown	1	tetJ	Test	999	0	Fail	0.08	999	999	0
S12-A44	1.3	Unknown	1	tetK	Test	245906129074803	0.98	Pass	0.08	756926988526676	999	1
S12-A45	1.3	Unknown	1	tetL-01	Test	999	0	Fail	0.08	999	999	0
S12-A46	1.3	Unknown	1	tetM-01	Test	233898509114184	0.96	Pass	0.07	782294744119858	999	1
S12-A47	1.3	Unknown	1	tetO-01	Test	223184586853355	0.94	Pass	0.08	78863598887631	999	1
S12-A48	1.3	Unknown	1	tetPA	Test	202703636884681	0.92	Pass	0.08	761974971749989	999	1
S12-A54	1.3	Unknown	1	bla-ACC-1	Test	999	0	Fail	0.06	999	999	0
S12-A53	1.3	Unknown	1	bla1	Test	205614486304354	0.9	Pass	0.06	789655465659397	999	1
S12-A52	1.3	Unknown	1	ampC-02	Test	244440820452342	0.96	Pass	0.08	861461336572909	999	1
S12-A51	1.3	Unknown	1	ampC-01	Test	236322149518142	0.94	Pass	0.08	877186762749911	999	1
S12-A50	1.3	Unknown	1	strA	Test	999	0	Fail	0.08	999	999	0
S12-A49	1.3	Unknown	1	strB	Test	999	0	Fail	0.08	999	999	0
S12-A60	1.3	Unknown	1	tetT	Test	999	0	Fail	0.08	999	999	0
S12-A59	1.3	Unknown	1	tetU-01	Test	999	0	Fail	0.083	999	999	0
S12-A58	1.3	Unknown	1	tetS	Test	999	0	Fail	0.07	999	999	0
S12-A57	1.3	Unknown	1	tetR-02	Test	999	0	Fail	0.08	999	999	0
S12-A56	1.3	Unknown	1	tetQ	Test	999	0	Fail	0.07	999	999	0
S12-A55	1.3	Unknown	1	tetPB-01	Test	252970904226273	0.95	Pass	0.1	798298174053597	999	1
S12-A66	1.3	Unknown	1	blaOXY	Test	999	0	Fail	0.07	999	999	0
S12-A65	1.3	Unknown	1	bla-L1	Test	219324438612081	0.96	Pass	0.1	854148965380026	999	1
S12-A64	1.3	Unknown	1	blaGES	Test	999	0	Fail	0.08	999	999	0
S12-A63	1.3	Unknown	1	blaCTX-M-05	Test	258675713001305	0.97	Pass	0.12	89618973050972	999	1
S12-A62	1.3	Unknown	1	blaCTX-M-04	Test	235331301348087	0.96	Pass	0.07	799904718303191	999	1
S12-A61	1.3	Unknown	1	blaCMY2-01	Test	999	0	Fail	0.1	999	999	0
S12-A72	1.3	Unknown	1	vanC-01	Test	999	0	Fail	0.05	999	999	0
S12-A71	1.3	Unknown	1	vanB-01	Test	257160217008375	0.97	Pass	0.08	896402566650845	999	1
S12-A70	1.3	Unknown	1	vanA	Test	246816918089443	0.94	Pass	0.07	857252791806241	999	1
S12-A69	1.3	Unknown	1	tetV	Test	258006540799743	0.97	Pass	0.08	835713403376096	999	1
S12-A68	1.3	Unknown	1	tetW-01	Test	24143408180929	0.99	Pass	0.07	831605598575225	999	1
S12-A67	1.3	Unknown	1	tetX	Test	999	0	Fail	0.07	999	999	0
S12-A78	1.3	Unknown	1	ereA	Test	999	0	Fail	0.07	999	999	0
S12-A77	1.3	Unknown	1	carB	Test	999	0	Fail	0.07	999	999	0
S12-A76	1.3	Unknown	1	penA	Test	257324262670773	0.9	Pass	0.069	767946743392606	999	1
S12-A75	1.3	Unknown	1	Pbp5	Test	999	0	Fail	0.07	999	999	0
S12-A74	1.3	Unknown	1	mecA	Test	999	0	Fail	0.07	999	999	0
S12-A73	1.3	Unknown	1	blaPAO	Test	999	0	Fail	0.1	999	999	0
S12-A84	1.3	Unknown	1	vanXA	Test	999	0	Fail	0.07	999	999	0
S12-A83	1.3	Unknown	1	vanTE	Test	999	0	Fail	0.06	999	999	0
S12-A82	1.3	Unknown	1	vanSA	Test	999	0	Fail	0.08	999	999	0
S12-A81	1.3	Unknown	1	vanRA-01	Test	251398600027852	0.99	Pass	0.08	820402946358638	999	1
S12-A80	1.3	Unknown	1	vanHB	Test	279957448785585	0.94	Pass	0.08	87518436970267	999	1
S12-A79	1.3	Unknown	1	vanG	Test	999	0	Fail	0.08	999	999	0
S12-A90	1.3	Unknown	1	mdtA	Test	999	0	Fail	0.08	999	999	0
S12-A89	1.3	Unknown	1	matA/mel	Test	221028729425615	0.98	Pass	0.08	791272566071351	999	1
S12-A88	1.3	Unknown	1	lnuA-01	Test	999	0	Fail	0.08	999	999	0
S12-A87	1.3	Unknown	1	lmrA-01	Test	999	0	Fail	0.04	999	999	0
S12-A86	1.3	Unknown	1	ermA	Test	999	0	Fail	0.07	999	999	0
S12-A85	1.3	Unknown	1	erm(36)	Test	999	0	Fail	0.08	999	999	0
S12-A96	1.3	Unknown	1	cmeA	Test	999	0	Fail	0.06	999	999	0
S12-A95	1.3	Unknown	1	ceoA	Test	21828831233337	0.88	Pass	0.06	853465389470414	999	1
S12-A94	1.3	Unknown	1	adeA	Test	999	0	Fail	0.07	999	999	0
S12-A93	1.3	Unknown	1	acrA-02	Test	264931736857768	0.8	Pass	0.07	845647536529524	999	1
S12-A92	1.3	Unknown	1	acrA-01	Test	244630893174751	0.97	Pass	0.07	851833831926251	999	1
S12-A91	1.3	Unknown	1	vanXB	Test	999	0	Fail	0.08	999	999	0
S09-A01	1.3	Unknown	1	16S rRNA	Test	187559468312526	0.94	Pass	0.06	842892166407938	999	1
S09-A02	1.3	Unknown	1	intI	Test	236169221904013	0.92	Pass	0.06	859969640446546	999	1
S09-A03	1.3	Unknown	1	intI1	Test	187609127719922	0.97	Pass	0.06	887360994572045	999	1
S09-A04	1.3	Unknown	1	tnpA-03	Test	999	0	Fail	0.07	999	999	0
S09-A05	1.3	Unknown	1	IS613	Test	999	0	Fail	0.07	999	999	0
S09-A06	1.3	Unknown	1	tnpA-01	Test	999	0	Fail	0.06	999	999	0
S09-A07	1.3	Unknown	1	oleC	Test	201321134330195	0.99	Pass	0.07	845294358320836	999	1
S09-A08	1.3	Unknown	1	pikR1	Test	267928025911188	0.96	Pass	0.07	762895328702643	999	1
S09-A09	1.3	Unknown	1	vatC-01	Test	999	0	Fail	0.07	999	999	0
S09-A10	1.3	Unknown	1	vgbB-01	Test	999	0	Fail	0.046	999	999	0
S09-A11	1.3	Unknown	1	vgbB-02	Test	999	0	Fail	0.07	999	999	0
S09-A12	1.3	Unknown	1	sul2	Test	999	0	Fail	0.07	999	999	0
S09-A13	1.3	Unknown	1	tnpA-04	Test	184635605990074	0.95	Pass	0.07	854555731370842	999	1
S09-A14	1.3	Unknown	1	tnpA-07	Test	24610769052651	0.99	Pass	0.07	797815160588811	999	1
S09-A15	1.3	Unknown	1	tnpA-05	Test	20509483217694	0.94	Pass	0.07	833651900996042	999	1
S09-A16	1.3	Unknown	1	Tp614	Test	999	0	Fail	0.07	999	999	0
S09-A17	1.3	Unknown	1	tnpA-02	Test	257119231744605	0.98	Pass	0.07	88912009759918	999	1
S09-A18	1.3	Unknown	1	catB3	Test	999	0	Fail	0.07	999	999	0
S09-A19	1.3	Unknown	1	sul1	Test	999	0	Fail	0.02	999	999	0
S09-A20	1.3	Unknown	1	dfrA12	Test	999	0	Fail	0.07	999	999	0
S09-A21	1.3	Unknown	1	folA	Test	999	0	Fail	0.059	999	999	0
S09-A22	1.3	Unknown	1	tet(32)	Test	999	0	Fail	0.06	999	999	0
S09-A23	1.3	Unknown	1	tet(34)	Test	999	0	Fail	0.07	999	999	0
S09-A24	1.3	Unknown	1	tetA-01	Test	999	0	Fail	0.02	999	999	0
S09-A25	1.3	Unknown	1	catB8	Test	999	0	Fail	0.08	999	999	0
S09-A26	1.3	Unknown	1	cmlA1-02	Test	240450707877357	0.98	Pass	0.07	861545022420642	999	1
S09-A27	1.3	Unknown	1	cmx(A)	Test	215692384511034	0.93	Pass	0.07	878150258891839	999	1
S09-A28	1.3	Unknown	1	catA1	Test	248666399424711	0.98	Pass	0.1	817318045217712	999	1
S09-A29	1.3	Unknown	1	aacC2	Test	999	0	Fail	0.08	999	999	0
S09-A30	1.3	Unknown	1	aacC4	Test	999	0	Fail	0.07	999	999	0
S09-A31	1.3	Unknown	1	tetB-01	Test	999	0	Fail	0.1	999	999	0
S09-A32	1.3	Unknown	1	tetC-01	Test	999	0	Fail	0.096	999	999	0
S09-A33	1.3	Unknown	1	tetD-01	Test	999	0	Fail	0.1	999	999	0
S09-A34	1.3	Unknown	1	tetE	Test	999	0	Fail	0.1	999	999	0
S09-A35	1.3	Unknown	1	tetG-01	Test	232852170946647	0.89	Pass	0.08	847165783411833	999	1
S09-A36	1.3	Unknown	1	tetH	Test	999	0	Fail	0.08	999	999	0
S09-A37	1.3	Unknown	1	aacC	Test	215247552103169	0.94	Pass	0.07	892217404982691	999	1
S09-A38	1.3	Unknown	1	aac(6')-Ib-01	Test	999	0	Fail	0.06	999	999	0
S09-A39	1.3	Unknown	1	aadA1	Test	210733892124996	0.96	Pass	0.08	815999413986618	999	1
S09-A40	1.3	Unknown	1	aadE	Test	206633708369129	0.9	Pass	0.07	74735822056564	999	1
S09-A41	1.3	Unknown	1	aph6ia	Test	999	0	Fail	0.03	999	999	0
S09-A42	1.3	Unknown	1	aph(2')-Id-01	Test	999	0	Fail	0.03	999	999	0
S09-A43	1.3	Unknown	1	tetJ	Test	999	0	Fail	0.08	999	999	0
S09-A44	1.3	Unknown	1	tetK	Test	260428151739358	0.97	Pass	0.08	757176761322168	999	1
S09-A45	1.3	Unknown	1	tetL-01	Test	999	0	Fail	0.08	999	999	0
S09-A46	1.3	Unknown	1	tetM-01	Test	234806562785343	0.96	Pass	0.07	781768454928541	999	1
S09-A47	1.3	Unknown	1	tetO-01	Test	225836385450452	0.96	Pass	0.08	790075408234907	999	1
S09-A48	1.3	Unknown	1	tetPA	Test	200304668843661	0.91	Pass	0.08	761129637046318	999	1
S09-A54	1.3	Unknown	1	bla-ACC-1	Test	999	0	Fail	0.06	999	999	0
S09-A53	1.3	Unknown	1	bla1	Test	200094870191723	0.89	Pass	0.06	787530684149472	999	1
S09-A52	1.3	Unknown	1	ampC-02	Test	253848126704978	0.95	Fail	0.08	899170000367641	999	1
S09-A51	1.3	Unknown	1	ampC-01	Test	999	0	Fail	0.08	999	999	0
S09-A50	1.3	Unknown	1	strA	Test	999	0	Fail	0.08	999	999	0
S09-A49	1.3	Unknown	1	strB	Test	251146052210546	0.95	Pass	0.08	859266611348695	999	1
S09-A60	1.3	Unknown	1	tetT	Test	999	0	Fail	0.08	999	999	0
S09-A59	1.3	Unknown	1	tetU-01	Test	999	0	Fail	0.083	999	999	0
S09-A58	1.3	Unknown	1	tetS	Test	999	0	Fail	0.07	999	999	0
S09-A57	1.3	Unknown	1	tetR-02	Test	25211675220924	0.99	Pass	0.08	87989519761581	999	1
S09-A56	1.3	Unknown	1	tetQ	Test	999	0	Fail	0.07	999	999	0
S09-A55	1.3	Unknown	1	tetPB-01	Test	263176284047464	0.99	Pass	0.1	806699258245691	999	1
S09-A66	1.3	Unknown	1	blaOXY	Test	264202475017161	0.76	Pass	0.07	835922744216558	999	1
S09-A65	1.3	Unknown	1	bla-L1	Test	22585131339357	0.97	Pass	0.1	853011841753811	999	1
S09-A64	1.3	Unknown	1	blaGES	Test	999	0	Fail	0.08	999	999	0
S09-A63	1.3	Unknown	1	blaCTX-M-05	Test	247975241736869	0.96	Pass	0.12	842176977304036	999	1
S09-A62	1.3	Unknown	1	blaCTX-M-04	Test	215673438158796	0.85	Pass	0.07	891184723736723	999	1
S09-A61	1.3	Unknown	1	blaCMY2-01	Test	999	0	Fail	0.1	999	999	0
S09-A72	1.3	Unknown	1	vanC-01	Test	999	0	Fail	0.05	999	999	0
S09-A71	1.3	Unknown	1	vanB-01	Test	257175557630307	0.95	Pass	0.08	848982016711375	999	1
S09-A70	1.3	Unknown	1	vanA	Test	219107513529591	0.95	Pass	0.07	846853246338196	999	1
S09-A69	1.3	Unknown	1	tetV	Test	999	0	Fail	0.08	999	999	0
S09-A68	1.3	Unknown	1	tetW-01	Test	229654619778021	0.98	Pass	0.07	832870039422945	999	1
S09-A67	1.3	Unknown	1	tetX	Test	999	0	Fail	0.07	999	999	0
S09-A78	1.3	Unknown	1	ereA	Test	999	0	Fail	0.07	999	999	0
S09-A77	1.3	Unknown	1	carB	Test	999	0	Fail	0.07	999	999	0
S09-A76	1.3	Unknown	1	penA	Test	999	0	Fail	0.069	882365285539943	999	1
S09-A75	1.3	Unknown	1	Pbp5	Test	999	0	Fail	0.07	999	999	0
S09-A74	1.3	Unknown	1	mecA	Test	999	0	Fail	0.07	999	999	0
S09-A73	1.3	Unknown	1	blaPAO	Test	999	0	Fail	0.1	999	999	0
S09-A84	1.3	Unknown	1	vanXA	Test	999	0	Fail	0.07	999	999	0
S09-A83	1.3	Unknown	1	vanTE	Test	999	0	Fail	0.06	999	999	0
S09-A82	1.3	Unknown	1	vanSA	Test	999	0	Fail	0.08	999	999	0
S09-A81	1.3	Unknown	1	vanRA-01	Test	25507793853999	0.97	Pass	0.08	822858937593957	999	1
S09-A80	1.3	Unknown	1	vanHB	Test	247323429323794	0.98	Pass	0.08	832224482331826	999	1
S09-A79	1.3	Unknown	1	vanG	Test	999	0	Fail	0.08	999	999	0
S09-A90	1.3	Unknown	1	mdtA	Test	999	0	Fail	0.08	999	999	0
S09-A89	1.3	Unknown	1	matA/mel	Test	219004767652613	0.97	Pass	0.08	792204816078866	999	1
S09-A88	1.3	Unknown	1	lnuA-01	Test	999	0	Fail	0.08	999	999	0
S09-A87	1.3	Unknown	1	lmrA-01	Test	999	0	Fail	0.04	999	999	0
S09-A86	1.3	Unknown	1	ermA	Test	999	0	Fail	0.07	999	999	0
S09-A85	1.3	Unknown	1	erm(36)	Test	999	0	Fail	0.08	999	999	0
S09-A96	1.3	Unknown	1	cmeA	Test	999	0	Fail	0.06	999	999	0
S09-A95	1.3	Unknown	1	ceoA	Test	209265415176069	0.86	Pass	0.06	856096607196143	999	1
S09-A94	1.3	Unknown	1	adeA	Test	999	0	Fail	0.07	999	999	0
S09-A93	1.3	Unknown	1	acrA-02	Test	999	0	Fail	0.07	999	999	0
S09-A92	1.3	Unknown	1	acrA-01	Test	999	0	Fail	0.07	999	999	0
S09-A91	1.3	Unknown	1	vanXB	Test	999	0	Fail	0.08	999	999	0
S30-A01	10.1	Unknown	1	16S rRNA	Test	181044374359533	0.98	Pass	0.06	841089697133678	999	1
S30-A02	10.1	Unknown	1	intI	Test	999	0	Fail	0.06	999	999	0
S30-A03	10.1	Unknown	1	intI1	Test	175531303097	0.97	Pass	0.06	892738822669425	999	1
S30-A04	10.1	Unknown	1	tnpA-03	Test	22021175034432	0.95	Pass	0.07	809083075152219	999	1
S30-A05	10.1	Unknown	1	IS613	Test	24222431760797	0.95	Pass	0.07	82472915259062	999	1
S30-A06	10.1	Unknown	1	tnpA-01	Test	245190962537602	0.93	Pass	0.06	869082610871531	999	1
S30-A07	10.1	Unknown	1	oleC	Test	19839888398227	0.99	Pass	0.07	846855866278081	999	1
S30-A08	10.1	Unknown	1	pikR1	Test	999	0	Fail	0.07	999	999	0
S30-A09	10.1	Unknown	1	vatC-01	Test	999	0	Fail	0.07	999	999	0
S30-A10	10.1	Unknown	1	vgbB-01	Test	999	0	Fail	0.046	999	999	0
S30-A11	10.1	Unknown	1	vgbB-02	Test	999	0	Fail	0.07	999	999	0
S30-A12	10.1	Unknown	1	sul2	Test	245813074612251	0.93	Pass	0.07	880601458402039	999	1
S30-A13	10.1	Unknown	1	tnpA-04	Test	152103986945914	0.97	Pass	0.07	85610790886975	999	1
S30-A14	10.1	Unknown	1	tnpA-07	Test	24019271388012	0.94	Pass	0.07	794052703888645	999	1
S30-A15	10.1	Unknown	1	tnpA-05	Test	230294780088436	0.98	Pass	0.07	832301175491581	999	1
S30-A16	10.1	Unknown	1	Tp614	Test	999	0	Fail	0.07	999	999	0
S30-A17	10.1	Unknown	1	tnpA-02	Test	232519141622181	0.91	Pass	0.07	880162817113034	999	1
S30-A18	10.1	Unknown	1	catB3	Test	999	0	Fail	0.07	999	999	0
S30-A19	10.1	Unknown	1	sul1	Test	999	0	Fail	0.04	999	999	0
S30-A20	10.1	Unknown	1	dfrA12	Test	999	0	Fail	0.08	999	999	0
S30-A21	10.1	Unknown	1	folA	Test	999	0	Fail	0.059	999	999	0
S30-A22	10.1	Unknown	1	tet(32)	Test	251567609874297	0.96	Pass	0.06	826631442442051	999	1
S30-A23	10.1	Unknown	1	tet(34)	Test	999	0	Fail	0.07	999	999	0
S30-A24	10.1	Unknown	1	tetA-01	Test	999	0	Fail	0.04	999	999	0
S30-A25	10.1	Unknown	1	catB8	Test	999	0	Fail	0.08	999	999	0
S30-A26	10.1	Unknown	1	cmlA1-02	Test	259300895030362	0.97	Pass	0.07	894569245791135	999	1
S30-A27	10.1	Unknown	1	cmx(A)	Test	221586383914849	0.76	Pass	0.07	878283360465293	999	1
S30-A28	10.1	Unknown	1	catA1	Test	999	0	Fail	0.1	999	999	0
S30-A29	10.1	Unknown	1	aacC2	Test	999	0	Fail	0.08	999	999	0
S30-A30	10.1	Unknown	1	aacC4	Test	262635781801646	0.91	Pass	0.07	89797122980564	999	1
S30-A31	10.1	Unknown	1	tetB-01	Test	999	0	Fail	0.1	999	999	0
S30-A32	10.1	Unknown	1	tetC-01	Test	999	0	Fail	0.096	999	999	0
S30-A33	10.1	Unknown	1	tetD-01	Test	999	0	Fail	0.1	999	999	0
S30-A34	10.1	Unknown	1	tetE	Test	999	0	Fail	0.1	999	999	0
S30-A35	10.1	Unknown	1	tetG-01	Test	254677361925562	0.92	Pass	0.08	905803832685458	999	1
S30-A36	10.1	Unknown	1	tetH	Test	237180360074519	0.94	Pass	0.08	807010116334152	999	1
S30-A37	10.1	Unknown	1	aacC	Test	208435101945711	0.83	Pass	0.07	880452466110782	999	1
S30-A38	10.1	Unknown	1	aac(6')-Ib-01	Test	999	0	Fail	0.06	999	999	0
S30-A39	10.1	Unknown	1	aadA1	Test	215129682308691	0.96	Pass	0.08	816387166921105	999	1
S30-A40	10.1	Unknown	1	aadE	Test	201877769138914	0.9	Pass	0.07	748241783771363	999	1
S30-A41	10.1	Unknown	1	aph6ia	Test	999	0	Fail	0.03	999	999	0
S30-A42	10.1	Unknown	1	aph(2')-Id-01	Test	999	0	Fail	0.05	999	999	0
S30-A43	10.1	Unknown	1	tetJ	Test	999	0	Fail	0.08	999	999	0
S30-A44	10.1	Unknown	1	tetK	Test	265070720955571	0.86	Pass	0.08	760304412996794	999	1
S30-A45	10.1	Unknown	1	tetL-01	Test	999	0	Fail	0.08	999	999	0
S30-A46	10.1	Unknown	1	tetM-01	Test	207823417888312	0.87	Pass	0.07	779752279390558	999	1
S30-A47	10.1	Unknown	1	tetO-01	Test	203982625868525	0.91	Pass	0.08	786665132068053	999	1
S30-A48	10.1	Unknown	1	tetPA	Test	189232238532861	0.92	Pass	0.08	764161454710782	999	1
S30-A54	10.1	Unknown	1	bla-ACC-1	Test	999	0	Fail	0.06	999	999	0
S30-A53	10.1	Unknown	1	bla1	Test	196195683301879	0.88	Pass	0.06	792072287623528	999	1
S30-A52	10.1	Unknown	1	ampC-02	Test	26585949928879	0.97	Pass	0.08	869751093448439	999	1
S30-A51	10.1	Unknown	1	ampC-01	Test	237450737446834	0.93	Pass	0.08	829100955919572	999	1
S30-A50	10.1	Unknown	1	strA	Test	999	0	Fail	0.08	999	999	0
S30-A49	10.1	Unknown	1	strB	Test	229056184889594	0.97	Pass	0.08	859466221359495	999	1
S30-A60	10.1	Unknown	1	tetT	Test	221254271242858	0.97	Pass	0.08	772093012674715	999	1
S30-A59	10.1	Unknown	1	tetU-01	Test	999	0	Fail	0.083	999	999	0
S30-A58	10.1	Unknown	1	tetS	Test	999	0	Fail	0.07	999	999	0
S30-A57	10.1	Unknown	1	tetR-02	Test	246783314194176	0.94	Pass	0.08	890022315077474	999	1
S30-A56	10.1	Unknown	1	tetQ	Test	999	0	Fail	0.07	999	999	0
S30-A55	10.1	Unknown	1	tetPB-01	Test	219360159360017	0.94	Pass	0.1	808780842458639	999	1
S30-A66	10.1	Unknown	1	blaOXY	Test	999	0	Fail	0.07	999	999	0
S30-A65	10.1	Unknown	1	bla-L1	Test	220742613619282	0.93	Pass	0.1	853616786515221	999	1
S30-A64	10.1	Unknown	1	blaGES	Test	999	0	Fail	0.08	999	999	0
S30-A63	10.1	Unknown	1	blaCTX-M-05	Test	233531150217645	0.9	Pass	0.12	809326282551908	999	1
S30-A62	10.1	Unknown	1	blaCTX-M-04	Test	23971756112453	0.95	Pass	0.07	850342342518894	999	1
S30-A61	10.1	Unknown	1	blaCMY2-01	Test	999	0	Fail	0.1	999	999	0
S30-A72	10.1	Unknown	1	vanC-01	Test	999	0	Fail	0.05	999	999	0
S30-A71	10.1	Unknown	1	vanB-01	Test	999	0	Fail	0.08	999	999	0
S30-A70	10.1	Unknown	1	vanA	Test	222397671129382	0.89	Pass	0.07	838512916783055	999	1
S30-A69	10.1	Unknown	1	tetV	Test	999	0	Fail	0.08	999	999	0
S30-A68	10.1	Unknown	1	tetW-01	Test	210648730656606	0.94	Pass	0.07	831427613722877	999	1
S30-A67	10.1	Unknown	1	tetX	Test	246620748648435	0.88	Pass	0.07	781622185085043	999	1
S30-A78	10.1	Unknown	1	ereA	Test	999	0	Fail	0.07	999	999	0
S30-A77	10.1	Unknown	1	carB	Test	999	0	Fail	0.06	999	999	0
S30-A76	10.1	Unknown	1	penA	Test	999	0	Fail	0.069	999	999	0
S30-A75	10.1	Unknown	1	Pbp5	Test	999	0	Fail	0.07	999	999	0
S30-A74	10.1	Unknown	1	mecA	Test	999	0	Fail	0.07	999	999	0
S30-A73	10.1	Unknown	1	blaPAO	Test	999	0	Fail	0.08	999	999	0
S30-A84	10.1	Unknown	1	vanXA	Test	999	0	Fail	0.07	999	999	0
S30-A83	10.1	Unknown	1	vanTE	Test	999	0	Fail	0.06	999	999	0
S30-A82	10.1	Unknown	1	vanSA	Test	999	0	Fail	0.08	999	999	0
S30-A81	10.1	Unknown	1	vanRA-01	Test	215957762024546	0.91	Pass	0.08	815739964203701	999	1
S30-A80	10.1	Unknown	1	vanHB	Test	999	0	Fail	0.08	999	999	0
S30-A79	10.1	Unknown	1	vanG	Test	999	0	Fail	0.08	999	999	0
S30-A90	10.1	Unknown	1	mdtA	Test	999	0	Fail	0.08	999	999	0
S30-A89	10.1	Unknown	1	matA/mel	Test	199379467583427	0.95	Pass	0.08	797308769694482	999	1
S30-A88	10.1	Unknown	1	lnuA-01	Test	999	0	Fail	0.08	999	999	0
S30-A87	10.1	Unknown	1	lmrA-01	Test	245233674834835	0.75	Pass	0.05	888907416064645	999	1
S30-A86	10.1	Unknown	1	ermA	Test	999	0	Fail	0.07	999	999	0
S30-A85	10.1	Unknown	1	erm(36)	Test	252444941594901	0.98	Pass	0.08	851826648201223	999	1
S30-A96	10.1	Unknown	1	cmeA	Test	999	0	Fail	0.06	999	999	0
S30-A95	10.1	Unknown	1	ceoA	Test	243401384876909	0.96	Pass	0.06	848446609041513	999	1
S30-A94	10.1	Unknown	1	adeA	Test	230790217513195	0.96	Pass	0.07	841327916595882	999	1
S30-A93	10.1	Unknown	1	acrA-02	Test	999	0	Fail	0.07	999	999	0
S30-A92	10.1	Unknown	1	acrA-01	Test	999	0	Fail	0.07	999	999	0
S30-A91	10.1	Unknown	1	vanXB	Test	999	0	Fail	0.08	999	999	0
S27-A01	10.1	Unknown	1	16S rRNA	Test	170878984025477	0.99	Pass	0.06	842180430257793	999	1
S27-A02	10.1	Unknown	1	intI	Test	23364913529539	0.92	Pass	0.06	870290633937426	999	1
S27-A03	10.1	Unknown	1	intI1	Test	162725129059704	0	Pass	0.06	999	999	0
S27-A04	10.1	Unknown	1	tnpA-03	Test	214901701531598	0.93	Pass	0.07	809119916856857	999	1
S27-A05	10.1	Unknown	1	IS613	Test	223348361618431	0.95	Pass	0.07	826021028151118	999	1
S27-A06	10.1	Unknown	1	tnpA-01	Test	228138009035321	0.97	Pass	0.06	869592570555633	999	1
S27-A07	10.1	Unknown	1	oleC	Test	18670996248248	0.99	Pass	0.07	84209228429636	999	1
S27-A08	10.1	Unknown	1	pikR1	Test	999	0	Fail	0.07	999	999	0
S27-A09	10.1	Unknown	1	vatC-01	Test	999	0	Fail	0.07	999	999	0
S27-A10	10.1	Unknown	1	vgbB-01	Test	999	0	Fail	0.046	999	999	0
S27-A11	10.1	Unknown	1	vgbB-02	Test	999	0	Fail	0.07	999	999	0
S27-A12	10.1	Unknown	1	sul2	Test	240936842965846	0.98	Pass	0.07	877828603259507	999	1
S27-A13	10.1	Unknown	1	tnpA-04	Test	141389820833595	0.98	Pass	0.07	856277824445676	999	1
S27-A14	10.1	Unknown	1	tnpA-07	Test	25027165620048	0.96	Pass	0.07	794662199114366	999	1
S27-A15	10.1	Unknown	1	tnpA-05	Test	214033454330387	0.95	Pass	0.07	832148236210574	999	1
S27-A16	10.1	Unknown	1	Tp614	Test	280486525908343	0.91	Fail	0.07	837990330308927	999	1
S27-A17	10.1	Unknown	1	tnpA-02	Test	221872908751787	0.95	Pass	0.07	882465974525683	999	1
S27-A18	10.1	Unknown	1	catB3	Test	274409313612169	0.77	Pass	0.07	889677462467675	999	1
S27-A19	10.1	Unknown	1	sul1	Test	26573410087321	0.95	Pass	0.04	908459216686923	999	1
S27-A20	10.1	Unknown	1	dfrA12	Test	999	0	Fail	0.08	999	999	0
S27-A21	10.1	Unknown	1	folA	Test	999	0	Fail	0.059	999	999	0
S27-A22	10.1	Unknown	1	tet(32)	Test	245054643654811	0.93	Pass	0.06	82702590040885	999	1
S27-A23	10.1	Unknown	1	tet(34)	Test	999	0	Fail	0.07	999	999	0
S27-A24	10.1	Unknown	1	tetA-01	Test	999	0	Fail	0.04	999	999	0
S27-A25	10.1	Unknown	1	catB8	Test	999	0	Fail	0.08	999	999	0
S27-A26	10.1	Unknown	1	cmlA1-02	Test	227424851144234	0.82	Pass	0.07	886339368033975	999	1
S27-A27	10.1	Unknown	1	cmx(A)	Test	211377676695027	0.94	Pass	0.07	882366515496056	999	1
S27-A28	10.1	Unknown	1	catA1	Test	999	0	Fail	0.1	999	999	0
S27-A29	10.1	Unknown	1	aacC2	Test	999	0	Fail	0.08	999	999	0
S27-A30	10.1	Unknown	1	aacC4	Test	279907215897855	0.9	Pass	0.07	849684742463826	999	1
S27-A31	10.1	Unknown	1	tetB-01	Test	999	0	Fail	0.1	999	999	0
S27-A32	10.1	Unknown	1	tetC-01	Test	999	0	Fail	0.096	999	999	0
S27-A33	10.1	Unknown	1	tetD-01	Test	999	0	Fail	0.1	999	999	0
S27-A34	10.1	Unknown	1	tetE	Test	999	0	Fail	0.1	999	999	0
S27-A35	10.1	Unknown	1	tetG-01	Test	261733171158788	0.98	Pass	0.08	899950298721973	999	1
S27-A36	10.1	Unknown	1	tetH	Test	254619546826168	0.98	Pass	0.08	807131380430222	999	1
S27-A37	10.1	Unknown	1	aacC	Test	195715164443465	0.8	Pass	0.07	878048232064542	999	1
S27-A38	10.1	Unknown	1	aac(6')-Ib-01	Test	258677758686682	0.99	Pass	0.06	849433920648959	999	1
S27-A39	10.1	Unknown	1	aadA1	Test	198242033037562	0.96	Pass	0.08	818194820351893	999	1
S27-A40	10.1	Unknown	1	aadE	Test	18933240181652	0.89	Pass	0.07	749103592135225	999	1
S27-A41	10.1	Unknown	1	aph6ia	Test	999	0	Fail	0.03	999	999	0
S27-A42	10.1	Unknown	1	aph(2')-Id-01	Test	999	0	Fail	0.05	999	999	0
S27-A43	10.1	Unknown	1	tetJ	Test	999	0	Fail	0.08	999	999	0
S27-A44	10.1	Unknown	1	tetK	Test	257963842887121	0.99	Pass	0.08	759379298171066	999	1
S27-A45	10.1	Unknown	1	tetL-01	Test	999	0	Fail	0.08	999	999	0
S27-A46	10.1	Unknown	1	tetM-01	Test	200012946512801	0.92	Pass	0.07	77911352577417	999	1
S27-A47	10.1	Unknown	1	tetO-01	Test	194270411129457	0.92	Pass	0.08	786779580868792	999	1
S27-A48	10.1	Unknown	1	tetPA	Test	177150511520774	0.92	Pass	0.08	763908044259286	999	1
S27-A54	10.1	Unknown	1	bla-ACC-1	Test	999	0	Fail	0.06	999	999	0
S27-A53	10.1	Unknown	1	bla1	Test	190185588087035	0.9	Pass	0.06	792763836056229	999	1
S27-A52	10.1	Unknown	1	ampC-02	Test	23970904627997	0.98	Pass	0.08	839098920302173	999	1
S27-A51	10.1	Unknown	1	ampC-01	Test	237538119149847	0.96	Pass	0.08	829009673379784	999	1
S27-A50	10.1	Unknown	1	strA	Test	999	0	Fail	0.08	999	999	0
S27-A49	10.1	Unknown	1	strB	Test	234171953728568	0.94	Pass	0.08	859558888735468	999	1
S27-A60	10.1	Unknown	1	tetT	Test	214135327455488	0.95	Pass	0.08	772704532750437	999	1
S27-A59	10.1	Unknown	1	tetU-01	Test	999	0	Fail	0.083	999	999	0
S27-A58	10.1	Unknown	1	tetS	Test	999	0	Fail	0.07	999	999	0
S27-A57	10.1	Unknown	1	tetR-02	Test	240634821660888	0.77	Pass	0.08	831061184802907	999	1
S27-A56	10.1	Unknown	1	tetQ	Test	999	0	Fail	0.07	999	999	0
S27-A55	10.1	Unknown	1	tetPB-01	Test	208695284425668	0.93	Pass	0.1	809206383397814	999	1
S27-A66	10.1	Unknown	1	blaOXY	Test	999	0	Fail	0.07	999	999	0
S27-A65	10.1	Unknown	1	bla-L1	Test	209443650053485	0.95	Pass	0.1	853077715131067	999	1
S27-A64	10.1	Unknown	1	blaGES	Test	999	0	Fail	0.08	999	999	0
S27-A63	10.1	Unknown	1	blaCTX-M-05	Test	232264475760047	0.9	Pass	0.12	84318820916172	999	1
S27-A62	10.1	Unknown	1	blaCTX-M-04	Test	213412626112907	0.89	Pass	0.07	885635976332168	999	1
S27-A61	10.1	Unknown	1	blaCMY2-01	Test	999	0	Fail	0.1	999	999	0
S27-A72	10.1	Unknown	1	vanC-01	Test	999	0	Fail	0.05	999	999	0
S27-A71	10.1	Unknown	1	vanB-01	Test	242468603946747	0.98	Pass	0.08	849630128477267	999	1
S27-A70	10.1	Unknown	1	vanA	Test	201773329236844	0.92	Pass	0.07	839443971914352	999	1
S27-A69	10.1	Unknown	1	tetV	Test	999	0	Fail	0.08	999	999	0
S27-A68	10.1	Unknown	1	tetW-01	Test	201657121005376	0.94	Pass	0.07	832304564706287	999	1
S27-A67	10.1	Unknown	1	tetX	Test	256306129094882	0.95	Pass	0.07	781665756419549	999	1
S27-A78	10.1	Unknown	1	ereA	Test	999	0	Fail	0.07	999	999	0
S27-A77	10.1	Unknown	1	carB	Test	284625361867719	0.75	Pass	0.06	858673776130941	999	1
S27-A76	10.1	Unknown	1	penA	Test	280031938224944	0.95	Pass	0.069	895181707381233	999	1
S27-A75	10.1	Unknown	1	Pbp5	Test	999	0	Fail	0.07	999	999	0
S27-A74	10.1	Unknown	1	mecA	Test	999	0	Fail	0.07	999	999	0
S27-A73	10.1	Unknown	1	blaPAO	Test	999	0	Fail	0.08	999	999	0
S27-A84	10.1	Unknown	1	vanXA	Test	999	0	Fail	0.07	999	999	0
S27-A83	10.1	Unknown	1	vanTE	Test	999	0	Fail	0.06	999	999	0
S27-A82	10.1	Unknown	1	vanSA	Test	272113836620002	0.94	Pass	0.08	776570228747812	999	1
S27-A81	10.1	Unknown	1	vanRA-01	Test	207932055791191	0.93	Pass	0.08	816204125551977	999	1
S27-A80	10.1	Unknown	1	vanHB	Test	25699032303356	0.91	Pass	0.08	903715895915538	999	1
S27-A79	10.1	Unknown	1	vanG	Test	999	0	Fail	0.08	999	999	0
S27-A90	10.1	Unknown	1	mdtA	Test	999	0	Fail	0.08	999	999	0
S27-A89	10.1	Unknown	1	matA/mel	Test	193038308889277	0.96	Pass	0.08	79746643017342	999	1
S27-A88	10.1	Unknown	1	lnuA-01	Test	224987083771616	0.94	Pass	0.08	76440569550705	999	1
S27-A87	10.1	Unknown	1	lmrA-01	Test	999	0	Fail	0.05	999	999	0
S27-A86	10.1	Unknown	1	ermA	Test	999	0	Fail	0.07	999	999	0
S27-A85	10.1	Unknown	1	erm(36)	Test	238916305108902	0.94	Pass	0.08	853320648730462	999	1
S27-A96	10.1	Unknown	1	cmeA	Test	999	0	Fail	0.06	999	999	0
S27-A95	10.1	Unknown	1	ceoA	Test	228449120903859	0.86	Pass	0.06	851861532647226	999	1
S27-A94	10.1	Unknown	1	adeA	Test	223244687594648	0.95	Pass	0.07	888510980251043	999	1
S27-A93	10.1	Unknown	1	acrA-02	Test	263387499977653	0.72	Pass	0.07	887889420729144	999	1
S27-A92	10.1	Unknown	1	acrA-01	Test	245797913452678	0.95	Pass	0.07	836674365302527	999	1
S27-A91	10.1	Unknown	1	vanXB	Test	999	0	Fail	0.08	999	999	0
S36-A01	10.1	Unknown	1	16S rRNA	Test	182389039040687	0.97	Pass	0.06	840929181825181	999	1
S36-A02	10.1	Unknown	1	intI	Test	999	0	Fail	0.06	999	999	0
S36-A03	10.1	Unknown	1	intI1	Test	177669634319474	0.97	Pass	0.06	897351467355332	999	1
S36-A04	10.1	Unknown	1	tnpA-03	Test	23528730166919	0.93	Pass	0.07	808812679820458	999	1
S36-A05	10.1	Unknown	1	IS613	Test	25078541865024	0.98	Pass	0.07	82721104141288	999	1
S36-A06	10.1	Unknown	1	tnpA-01	Test	999	0	Fail	0.06	999	999	0
S36-A07	10.1	Unknown	1	oleC	Test	20194438269812	0.98	Pass	0.07	843235619949234	999	1
S36-A08	10.1	Unknown	1	pikR1	Test	999	0	Fail	0.07	999	999	0
S36-A09	10.1	Unknown	1	vatC-01	Test	999	0	Fail	0.07	999	999	0
S36-A10	10.1	Unknown	1	vgbB-01	Test	999	0	Fail	0.046	999	999	0
S36-A11	10.1	Unknown	1	vgbB-02	Test	999	0	Fail	0.07	999	999	0
S36-A12	10.1	Unknown	1	sul2	Test	263481743123595	0.97	Pass	0.07	879610357945403	999	1
S36-A13	10.1	Unknown	1	tnpA-04	Test	155249824072874	0.97	Pass	0.07	854013058948165	999	1
S36-A14	10.1	Unknown	1	tnpA-07	Test	239477375221856	0.95	Pass	0.07	793229218613884	999	1
S36-A15	10.1	Unknown	1	tnpA-05	Test	239739620229534	0.96	Pass	0.07	829343319667464	999	1
S36-A16	10.1	Unknown	1	Tp614	Test	999	0	Fail	0.07	999	999	0
S36-A17	10.1	Unknown	1	tnpA-02	Test	229102878810955	0.95	Pass	0.07	881270728868532	999	1
S36-A18	10.1	Unknown	1	catB3	Test	277761523759674	0.87	Pass	0.07	889406131788231	999	1
S36-A19	10.1	Unknown	1	sul1	Test	999	0	Fail	0.04	999	999	0
S36-A20	10.1	Unknown	1	dfrA12	Test	999	0	Fail	0.08	999	999	0
S36-A21	10.1	Unknown	1	folA	Test	999	0	Fail	0.059	999	999	0
S36-A22	10.1	Unknown	1	tet(32)	Test	268297083327209	0.95	Pass	0.06	825779012040895	999	1
S36-A23	10.1	Unknown	1	tet(34)	Test	999	0	Fail	0.07	999	999	0
S36-A24	10.1	Unknown	1	tetA-01	Test	999	0	Fail	0.04	999	999	0
S36-A25	10.1	Unknown	1	catB8	Test	999	0	Fail	0.08	999	999	0
S36-A26	10.1	Unknown	1	cmlA1-02	Test	999	0	Fail	0.07	999	999	0
S36-A27	10.1	Unknown	1	cmx(A)	Test	216896543927848	0.93	Pass	0.07	87522087803644	999	1
S36-A28	10.1	Unknown	1	catA1	Test	999	0	Fail	0.1	999	999	0
S36-A29	10.1	Unknown	1	aacC2	Test	999	0	Fail	0.08	999	999	0
S36-A30	10.1	Unknown	1	aacC4	Test	252605677358954	0.79	Pass	0.07	851539547369083	999	1
S36-A31	10.1	Unknown	1	tetB-01	Test	999	0	Fail	0.1	999	999	0
S36-A32	10.1	Unknown	1	tetC-01	Test	999	0	Fail	0.096	999	999	0
S36-A33	10.1	Unknown	1	tetD-01	Test	999	0	Fail	0.1	999	999	0
S36-A34	10.1	Unknown	1	tetE	Test	999	0	Fail	0.1	999	999	0
S36-A35	10.1	Unknown	1	tetG-01	Test	255014091352214	0.96	Pass	0.08	878597265996663	999	1
S36-A36	10.1	Unknown	1	tetH	Test	999	0	Fail	0.08	999	999	0
S36-A37	10.1	Unknown	1	aacC	Test	208720243406313	0.82	Pass	0.07	879470053476335	999	1
S36-A38	10.1	Unknown	1	aac(6')-Ib-01	Test	999	0	Fail	0.06	999	999	0
S36-A39	10.1	Unknown	1	aadA1	Test	21301137794051	0.96	Pass	0.08	8161225216939	999	1
S36-A40	10.1	Unknown	1	aadE	Test	207087238593395	0.9	Pass	0.07	747499038962196	999	1
S36-A41	10.1	Unknown	1	aph6ia	Test	999	0	Fail	0.03	999	999	0
S36-A42	10.1	Unknown	1	aph(2')-Id-01	Test	999	0	Fail	0.05	999	999	0
S36-A43	10.1	Unknown	1	tetJ	Test	999	0	Fail	0.08	999	999	0
S36-A44	10.1	Unknown	1	tetK	Test	999	0	Fail	0.08	999	999	0
S36-A45	10.1	Unknown	1	tetL-01	Test	999	0	Fail	0.08	999	999	0
S36-A46	10.1	Unknown	1	tetM-01	Test	213294649758976	0.94	Pass	0.07	778316020032984	999	1
S36-A47	10.1	Unknown	1	tetO-01	Test	202132462163308	0.91	Pass	0.08	782863061343394	999	1
S36-A48	10.1	Unknown	1	tetPA	Test	192286687773668	0.91	Pass	0.08	763147134840134	999	1
S36-A54	10.1	Unknown	1	bla-ACC-1	Test	999	0	Fail	0.06	999	999	0
S36-A53	10.1	Unknown	1	bla1	Test	19509908516956	0.89	Pass	0.06	791060414587932	999	1
S36-A52	10.1	Unknown	1	ampC-02	Test	999	0	Fail	0.08	999	999	0
S36-A51	10.1	Unknown	1	ampC-01	Test	249868854320002	0.93	Pass	0.08	829104135878096	999	1
S36-A50	10.1	Unknown	1	strA	Test	999	0	Fail	0.08	999	999	0
S36-A49	10.1	Unknown	1	strB	Test	235429586463406	0.93	Pass	0.08	858721460724292	999	1
S36-A60	10.1	Unknown	1	tetT	Test	227649152938288	0.93	Pass	0.08	770722778376944	999	1
S36-A59	10.1	Unknown	1	tetU-01	Test	999	0	Fail	0.083	999	999	0
S36-A58	10.1	Unknown	1	tetS	Test	999	0	Fail	0.07	999	999	0
S36-A57	10.1	Unknown	1	tetR-02	Test	999	0	Fail	0.08	81210391952804	999	1
S36-A56	10.1	Unknown	1	tetQ	Test	999	0	Fail	0.07	999	999	0
S36-A55	10.1	Unknown	1	tetPB-01	Test	219803293873123	0.95	Pass	0.1	808096391288198	999	1
S36-A66	10.1	Unknown	1	blaOXY	Test	999	0	Fail	0.07	999	999	0
S36-A65	10.1	Unknown	1	bla-L1	Test	220216558567811	0.95	Pass	0.1	85228178808415	999	1
S36-A64	10.1	Unknown	1	blaGES	Test	999	0	Fail	0.08	999	999	0
S36-A63	10.1	Unknown	1	blaCTX-M-05	Test	253205951523644	0.89	Pass	0.12	899194039025623	999	1
S36-A62	10.1	Unknown	1	blaCTX-M-04	Test	22197676289369	0.88	Pass	0.07	890767339101468	999	1
S36-A61	10.1	Unknown	1	blaCMY2-01	Test	999	0	Fail	0.1	999	999	0
S36-A72	10.1	Unknown	1	vanC-01	Test	999	0	Fail	0.05	999	999	0
S36-A71	10.1	Unknown	1	vanB-01	Test	999	0	Fail	0.08	999	999	0
S36-A70	10.1	Unknown	1	vanA	Test	220952638849718	0.94	Pass	0.07	842164667559893	999	1
S36-A69	10.1	Unknown	1	tetV	Test	999	0	Fail	0.08	999	999	0
S36-A68	10.1	Unknown	1	tetW-01	Test	213677794658708	0.94	Pass	0.07	831165816413931	999	1
S36-A67	10.1	Unknown	1	tetX	Test	246456290557548	0.98	Pass	0.07	780701128421833	999	1
S36-A78	10.1	Unknown	1	ereA	Test	999	0	Fail	0.07	999	999	0
S36-A77	10.1	Unknown	1	carB	Test	256346819447913	0.99	Pass	0.06	812488785226379	999	1
S36-A76	10.1	Unknown	1	penA	Test	999	0	Fail	0.069	999	999	0
S36-A75	10.1	Unknown	1	Pbp5	Test	999	0	Fail	0.07	999	999	0
S36-A74	10.1	Unknown	1	mecA	Test	999	0	Fail	0.07	999	999	0
S36-A73	10.1	Unknown	1	blaPAO	Test	999	0	Fail	0.08	999	999	0
S36-A84	10.1	Unknown	1	vanXA	Test	999	0	Fail	0.07	999	999	0
S36-A83	10.1	Unknown	1	vanTE	Test	999	0	Fail	0.06	999	999	0
S36-A82	10.1	Unknown	1	vanSA	Test	281697948068871	0.84	Pass	0.08	779221697724633	999	1
S36-A81	10.1	Unknown	1	vanRA-01	Test	22197917354497	0.94	Pass	0.08	810499251959497	999	1
S36-A80	10.1	Unknown	1	vanHB	Test	246643358577272	0.93	Pass	0.08	88435338589701	999	1
S36-A79	10.1	Unknown	1	vanG	Test	999	0	Fail	0.08	999	999	0
S36-A90	10.1	Unknown	1	mdtA	Test	999	0	Fail	0.08	999	999	0
S36-A89	10.1	Unknown	1	matA/mel	Test	20453287079132	0.94	Pass	0.08	796086401879275	999	1
S36-A88	10.1	Unknown	1	lnuA-01	Test	251366625283645	0.99	Pass	0.08	762365253734873	999	1
S36-A87	10.1	Unknown	1	lmrA-01	Test	999	0	Fail	0.05	999	999	0
S36-A86	10.1	Unknown	1	ermA	Test	999	0	Fail	0.07	999	999	0
S36-A85	10.1	Unknown	1	erm(36)	Test	24197017705899	0.98	Pass	0.08	851495754433172	999	1
S36-A96	10.1	Unknown	1	cmeA	Test	999	0	Fail	0.06	999	999	0
S36-A95	10.1	Unknown	1	ceoA	Test	234681229126436	0.9	Pass	0.06	853080137499949	999	1
S36-A94	10.1	Unknown	1	adeA	Test	236774512140843	0.92	Pass	0.07	888751801906755	999	1
S36-A93	10.1	Unknown	1	acrA-02	Test	28991361004069	0.9	Pass	0.07	861300889807843	999	1
S36-A92	10.1	Unknown	1	acrA-01	Test	999	0	Fail	0.07	999	999	0
S36-A91	10.1	Unknown	1	vanXB	Test	999	0	Fail	0.08	999	999	0
S33-A01	10.1	Unknown	1	16S rRNA	Test	181279086234583	0.98	Pass	0.06	84109305162814	999	1
S33-A02	10.1	Unknown	1	intI	Test	26925667304045	0.98	Pass	0.06	848633550758401	999	1
S33-A03	10.1	Unknown	1	intI1	Test	174006535495184	0	Pass	0.06	999	999	0
S33-A04	10.1	Unknown	1	tnpA-03	Test	215756199313284	0.94	Pass	0.07	807854894125447	999	1
S33-A05	10.1	Unknown	1	IS613	Test	250864499414332	0.75	Pass	0.07	827384107511841	999	1
S33-A06	10.1	Unknown	1	tnpA-01	Test	999	0	Fail	0.06	999	999	0
S33-A07	10.1	Unknown	1	oleC	Test	200270762033751	0.98	Pass	0.07	84706729288402	999	1
S33-A08	10.1	Unknown	1	pikR1	Test	999	0	Fail	0.07	999	999	0
S33-A09	10.1	Unknown	1	vatC-01	Test	999	0	Fail	0.07	999	999	0
S33-A10	10.1	Unknown	1	vgbB-01	Test	999	0	Fail	0.046	999	999	0
S33-A11	10.1	Unknown	1	vgbB-02	Test	999	0	Fail	0.07	999	999	0
S33-A12	10.1	Unknown	1	sul2	Test	999	0	Fail	0.07	999	999	0
S33-A13	10.1	Unknown	1	tnpA-04	Test	153165439688749	0.97	Pass	0.07	854262153221768	999	1
S33-A14	10.1	Unknown	1	tnpA-07	Test	249097368269358	0.96	Pass	0.07	793692198098679	999	1
S33-A15	10.1	Unknown	1	tnpA-05	Test	239903962465227	0.98	Pass	0.07	829603021997593	999	1
S33-A16	10.1	Unknown	1	Tp614	Test	999	0	Fail	0.07	999	999	0
S33-A17	10.1	Unknown	1	tnpA-02	Test	237651504889545	0.96	Pass	0.07	872176104176146	999	1
S33-A18	10.1	Unknown	1	catB3	Test	288303471988892	0.87	Pass	0.07	889530248308505	999	1
S33-A19	10.1	Unknown	1	sul1	Test	999	0	Fail	0.04	999	999	0
S33-A20	10.1	Unknown	1	dfrA12	Test	999	0	Fail	0.08	999	999	0
S33-A21	10.1	Unknown	1	folA	Test	999	0	Fail	0.059	999	999	0
S33-A22	10.1	Unknown	1	tet(32)	Test	249883517054476	0.98	Pass	0.06	826100562018969	999	1
S33-A23	10.1	Unknown	1	tet(34)	Test	999	0	Fail	0.07	999	999	0
S33-A24	10.1	Unknown	1	tetA-01	Test	999	0	Fail	0.04	999	999	0
S33-A25	10.1	Unknown	1	catB8	Test	999	0	Fail	0.08	999	999	0
S33-A26	10.1	Unknown	1	cmlA1-02	Test	251457629247062	0.98	Pass	0.07	883102883728514	999	1
S33-A27	10.1	Unknown	1	cmx(A)	Test	220312583036446	0.96	Pass	0.07	878798493942646	999	1
S33-A28	10.1	Unknown	1	catA1	Test	999	0	Fail	0.1	999	999	0
S33-A29	10.1	Unknown	1	aacC2	Test	999	0	Fail	0.08	999	999	0
S33-A30	10.1	Unknown	1	aacC4	Test	282912626000168	0.86	Pass	0.07	907045109395385	999	1
S33-A31	10.1	Unknown	1	tetB-01	Test	999	0	Fail	0.1	999	999	0
S33-A32	10.1	Unknown	1	tetC-01	Test	999	0	Fail	0.096	999	999	0
S33-A33	10.1	Unknown	1	tetD-01	Test	999	0	Fail	0.1	999	999	0
S33-A34	10.1	Unknown	1	tetE	Test	999	0	Fail	0.1	999	999	0
S33-A35	10.1	Unknown	1	tetG-01	Test	273919971220725	0.9	Pass	0.08	812381072115177	999	1
S33-A36	10.1	Unknown	1	tetH	Test	22941255773755	0.94	Pass	0.08	806748761839777	999	1
S33-A37	10.1	Unknown	1	aacC	Test	207908619550759	0.83	Pass	0.07	880937795896473	999	1
S33-A38	10.1	Unknown	1	aac(6')-Ib-01	Test	999	0	Fail	0.06	999	999	0
S33-A39	10.1	Unknown	1	aadA1	Test	215283634317367	0.94	Pass	0.08	817089097327801	999	1
S33-A40	10.1	Unknown	1	aadE	Test	200335574594209	0.9	Pass	0.07	747906069430261	999	1
S33-A41	10.1	Unknown	1	aph6ia	Test	999	0	Fail	0.03	999	999	0
S33-A42	10.1	Unknown	1	aph(2')-Id-01	Test	999	0	Fail	0.05	999	999	0
S33-A43	10.1	Unknown	1	tetJ	Test	999	0	Fail	0.08	999	999	0
S33-A44	10.1	Unknown	1	tetK	Test	261346911645648	0.97	Pass	0.08	758342263318318	999	1
S33-A45	10.1	Unknown	1	tetL-01	Test	999	0	Fail	0.08	999	999	0
S33-A46	10.1	Unknown	1	tetM-01	Test	219189416901746	0.96	Pass	0.07	778902632994542	999	1
S33-A47	10.1	Unknown	1	tetO-01	Test	209252256854545	0.92	Pass	0.08	786348912173242	999	1
S33-A48	10.1	Unknown	1	tetPA	Test	188728666849375	0.91	Pass	0.08	763139030402509	999	1
S33-A54	10.1	Unknown	1	bla-ACC-1	Test	999	0	Fail	0.06	999	999	0
S33-A53	10.1	Unknown	1	bla1	Test	197218504502953	0.89	Pass	0.06	79167651990316	999	1
S33-A52	10.1	Unknown	1	ampC-02	Test	245958374439834	0.96	Pass	0.08	836842454872772	999	1
S33-A51	10.1	Unknown	1	ampC-01	Test	260643289241184	0.93	Pass	0.08	827344598301793	999	1
S33-A50	10.1	Unknown	1	strA	Test	999	0	Fail	0.08	999	999	0
S33-A49	10.1	Unknown	1	strB	Test	233093377683935	0.93	Pass	0.08	859251838780338	999	1
S33-A60	10.1	Unknown	1	tetT	Test	224036263410995	0.96	Pass	0.08	771556498534284	999	1
S33-A59	10.1	Unknown	1	tetU-01	Test	999	0	Fail	0.083	999	999	0
S33-A58	10.1	Unknown	1	tetS	Test	999	0	Fail	0.07	999	999	0
S33-A57	10.1	Unknown	1	tetR-02	Test	252895661160489	0.98	Pass	0.08	81984563087117	999	1
S33-A56	10.1	Unknown	1	tetQ	Test	999	0	Fail	0.07	999	999	0
S33-A55	10.1	Unknown	1	tetPB-01	Test	223491072378153	0.97	Pass	0.1	808142728965125	999	1
S33-A66	10.1	Unknown	1	blaOXY	Test	999	0	Fail	0.07	999	999	0
S33-A65	10.1	Unknown	1	bla-L1	Test	2230957276089	0.97	Pass	0.1	851659895857037	999	1
S33-A64	10.1	Unknown	1	blaGES	Test	999	0	Fail	0.08	999	999	0
S33-A63	10.1	Unknown	1	blaCTX-M-05	Test	253418277901134	0.94	Pass	0.12	902353945210992	999	1
S33-A62	10.1	Unknown	1	blaCTX-M-04	Test	218961421433678	0.89	Pass	0.07	862157046315586	999	1
S33-A61	10.1	Unknown	1	blaCMY2-01	Test	999	0	Fail	0.1	999	999	0
S33-A72	10.1	Unknown	1	vanC-01	Test	999	0	Fail	0.05	999	999	0
S33-A71	10.1	Unknown	1	vanB-01	Test	25404113097776	0.98	Pass	0.08	848692342557065	999	1
S33-A70	10.1	Unknown	1	vanA	Test	220400671616854	0.93	Pass	0.07	835583992416723	999	1
S33-A69	10.1	Unknown	1	tetV	Test	999	0	Fail	0.08	999	999	0
S33-A68	10.1	Unknown	1	tetW-01	Test	217470776965607	0.9	Pass	0.07	831525265074965	999	1
S33-A67	10.1	Unknown	1	tetX	Test	236725813035305	0.98	Pass	0.07	781109787707993	999	1
S33-A78	10.1	Unknown	1	ereA	Test	999	0	Fail	0.07	999	999	0
S33-A77	10.1	Unknown	1	carB	Test	999	0	Fail	0.06	999	999	0
S33-A76	10.1	Unknown	1	penA	Test	264200584980384	0.95	Pass	0.069	904239714144919	999	1
S33-A75	10.1	Unknown	1	Pbp5	Test	999	0	Fail	0.07	999	999	0
S33-A74	10.1	Unknown	1	mecA	Test	999	0	Fail	0.07	999	999	0
S33-A73	10.1	Unknown	1	blaPAO	Test	999	0	Fail	0.08	999	999	0
S33-A84	10.1	Unknown	1	vanXA	Test	999	0	Fail	0.07	999	999	0
S33-A83	10.1	Unknown	1	vanTE	Test	999	0	Fail	0.06	999	999	0
S33-A82	10.1	Unknown	1	vanSA	Test	26994192054293	0.96	Pass	0.08	779425491940463	999	1
S33-A81	10.1	Unknown	1	vanRA-01	Test	221310616391803	0.86	Pass	0.08	813132647182739	999	1
S33-A80	10.1	Unknown	1	vanHB	Test	999	0	Fail	0.08	999	999	0
S33-A79	10.1	Unknown	1	vanG	Test	999	0	Fail	0.08	999	999	0
S33-A90	10.1	Unknown	1	mdtA	Test	999	0	Fail	0.08	999	999	0
S33-A89	10.1	Unknown	1	matA/mel	Test	205939760194749	0.95	Pass	0.08	79692423078864	999	1
S33-A88	10.1	Unknown	1	lnuA-01	Test	244210286148983	0.85	Pass	0.08	763245850839707	999	1
S33-A87	10.1	Unknown	1	lmrA-01	Test	999	0	Fail	0.05	999	999	0
S33-A86	10.1	Unknown	1	ermA	Test	999	0	Fail	0.07	999	999	0
S33-A85	10.1	Unknown	1	erm(36)	Test	243356016465275	0.97	Pass	0.08	80936618638703	999	1
S33-A96	10.1	Unknown	1	cmeA	Test	999	0	Fail	0.06	999	999	0
S33-A95	10.1	Unknown	1	ceoA	Test	233745724356071	0.92	Pass	0.06	852552349441879	999	1
S33-A94	10.1	Unknown	1	adeA	Test	242149508246098	0.97	Pass	0.07	889780349233682	999	1
S33-A93	10.1	Unknown	1	acrA-02	Test	999	0	Fail	0.07	999	999	0
S33-A92	10.1	Unknown	1	acrA-01	Test	999	0	Fail	0.07	999	999	0
S33-A91	10.1	Unknown	1	vanXB	Test	999	0	Fail	0.08	999	999	0
S28-A01	10.2	Unknown	1	16S rRNA	Test	191209411974553	0.97	Pass	0.06	840965687200964	999	1
S28-A02	10.2	Unknown	1	intI	Test	228442295181607	0.94	Pass	0.06	859427584832364	999	1
S28-A03	10.2	Unknown	1	intI1	Test	183308866769586	0.98	Pass	0.06	895115513290166	999	1
S28-A04	10.2	Unknown	1	tnpA-03	Test	213433548097464	0.95	Pass	0.07	807386545751662	999	1
S28-A05	10.2	Unknown	1	IS613	Test	999	0	Fail	0.07	999	999	0
S28-A06	10.2	Unknown	1	tnpA-01	Test	235708996519748	0.99	Pass	0.06	852978979394804	999	1
S28-A07	10.2	Unknown	1	oleC	Test	195984513868098	0.99	Pass	0.07	840678503741433	999	1
S28-A08	10.2	Unknown	1	pikR1	Test	999	0	Fail	0.07	999	999	0
S28-A09	10.2	Unknown	1	vatC-01	Test	999	0	Fail	0.07	999	999	0
S28-A10	10.2	Unknown	1	vgbB-01	Test	999	0	Fail	0.046	999	999	0
S28-A11	10.2	Unknown	1	vgbB-02	Test	999	0	Fail	0.07	999	999	0
S28-A12	10.2	Unknown	1	sul2	Test	24082099736875	0.67	Pass	0.07	88047097550737	999	1
S28-A13	10.2	Unknown	1	tnpA-04	Test	162319222409769	0.97	Pass	0.07	854483816105421	999	1
S28-A14	10.2	Unknown	1	tnpA-07	Test	226625281666367	0.95	Pass	0.07	79207355805073	999	1
S28-A15	10.2	Unknown	1	tnpA-05	Test	239659097647168	0.93	Pass	0.07	829399459922264	999	1
S28-A16	10.2	Unknown	1	Tp614	Test	999	0	Fail	0.07	999	999	0
S28-A17	10.2	Unknown	1	tnpA-02	Test	226121944677497	0.92	Pass	0.07	876072969124064	999	1
S28-A18	10.2	Unknown	1	catB3	Test	247769999455262	0.99	Pass	0.07	795674693964337	999	1
S28-A19	10.2	Unknown	1	sul1	Test	999	0	Fail	0.04	999	999	0
S28-A20	10.2	Unknown	1	dfrA12	Test	999	0	Fail	0.08	999	999	0
S28-A21	10.2	Unknown	1	folA	Test	999	0	Fail	0.059	999	999	0
S28-A22	10.2	Unknown	1	tet(32)	Test	255731340904335	0.98	Pass	0.06	825739532965433	999	1
S28-A23	10.2	Unknown	1	tet(34)	Test	999	0	Fail	0.07	999	999	0
S28-A24	10.2	Unknown	1	tetA-01	Test	999	0	Fail	0.04	999	999	0
S28-A25	10.2	Unknown	1	catB8	Test	999	0	Fail	0.08	999	999	0
S28-A26	10.2	Unknown	1	cmlA1-02	Test	245840710376521	0.93	Pass	0.07	807314491476964	999	1
S28-A27	10.2	Unknown	1	cmx(A)	Test	227171076414612	0.98	Pass	0.07	877445446856177	999	1
S28-A28	10.2	Unknown	1	catA1	Test	999	0	Fail	0.1	999	999	0
S28-A29	10.2	Unknown	1	aacC2	Test	999	0	Fail	0.08	999	999	0
S28-A30	10.2	Unknown	1	aacC4	Test	228687406175254	0.87	Pass	0.07	876645461941506	999	1
S28-A31	10.2	Unknown	1	tetB-01	Test	999	0	Fail	0.1	999	999	0
S28-A32	10.2	Unknown	1	tetC-01	Test	999	0	Fail	0.096	999	999	0
S28-A33	10.2	Unknown	1	tetD-01	Test	999	0	Fail	0.1	999	999	0
S28-A34	10.2	Unknown	1	tetE	Test	999	0	Fail	0.1	999	999	0
S28-A35	10.2	Unknown	1	tetG-01	Test	244357563341308	0.97	Pass	0.08	849544430672226	999	1
S28-A36	10.2	Unknown	1	tetH	Test	25087346227285	0.97	Pass	0.08	806650624309498	999	1
S28-A37	10.2	Unknown	1	aacC	Test	225314157372767	0.91	Pass	0.07	818542815511059	999	1
S28-A38	10.2	Unknown	1	aac(6')-Ib-01	Test	999	0	Fail	0.06	999	999	0
S28-A39	10.2	Unknown	1	aadA1	Test	214179017796311	0.96	Pass	0.08	815538110527138	999	1
S28-A40	10.2	Unknown	1	aadE	Test	211229244252575	0.93	Pass	0.07	74822620139972	999	1
S28-A41	10.2	Unknown	1	aph6ia	Test	999	0	Fail	0.03	999	999	0
S28-A42	10.2	Unknown	1	aph(2')-Id-01	Test	999	0	Fail	0.03	999	999	0
S28-A43	10.2	Unknown	1	tetJ	Test	999	0	Fail	0.08	999	999	0
S28-A44	10.2	Unknown	1	tetK	Test	999	0	Fail	0.08	999	999	0
S28-A45	10.2	Unknown	1	tetL-01	Test	999	0	Fail	0.08	999	999	0
S28-A46	10.2	Unknown	1	tetM-01	Test	215355805358555	0.96	Pass	0.07	779152968492583	999	1
S28-A47	10.2	Unknown	1	tetO-01	Test	223996201381377	0.95	Pass	0.08	790224009881345	999	1
S28-A48	10.2	Unknown	1	tetPA	Test	198566654986778	0.93	Pass	0.08	763318621317049	999	1
S28-A54	10.2	Unknown	1	bla-ACC-1	Test	999	0	Fail	0.06	999	999	0
S28-A53	10.2	Unknown	1	bla1	Test	215933531971486	0.94	Pass	0.06	791358274702362	999	1
S28-A52	10.2	Unknown	1	ampC-02	Test	999	0	Fail	0.08	999	999	0
S28-A51	10.2	Unknown	1	ampC-01	Test	999	0	Fail	0.08	999	999	0
S28-A50	10.2	Unknown	1	strA	Test	999	0	Fail	0.08	999	999	0
S28-A49	10.2	Unknown	1	strB	Test	24816702945273	0.97	Pass	0.08	859458942099661	999	1
S28-A60	10.2	Unknown	1	tetT	Test	226337390895513	0.99	Pass	0.08	771757983748714	999	1
S28-A59	10.2	Unknown	1	tetU-01	Test	999	0	Fail	0.083	999	999	0
S28-A58	10.2	Unknown	1	tetS	Test	999	0	Fail	0.07	999	999	0
S28-A57	10.2	Unknown	1	tetR-02	Test	27993178684154	0.91	Pass	0.08	879735607842767	999	1
S28-A56	10.2	Unknown	1	tetQ	Test	999	0	Fail	0.07	999	999	0
S28-A55	10.2	Unknown	1	tetPB-01	Test	249583789458473	0.99	Pass	0.1	807506481330889	999	1
S28-A66	10.2	Unknown	1	blaOXY	Test	999	0	Fail	0.07	999	999	0
S28-A65	10.2	Unknown	1	bla-L1	Test	999	0	Fail	0.1	999	999	0
S28-A64	10.2	Unknown	1	blaGES	Test	999	0	Fail	0.08	999	999	0
S28-A63	10.2	Unknown	1	blaCTX-M-05	Test	267966603297241	0.97	Pass	0.12	90924963719045	999	1
S28-A62	10.2	Unknown	1	blaCTX-M-04	Test	233243313377407	0.8	Pass	0.07	898701935408843	999	1
S28-A61	10.2	Unknown	1	blaCMY2-01	Test	999	0	Fail	0.1	999	999	0
S28-A72	10.2	Unknown	1	vanC-01	Test	999	0	Fail	0.05	999	999	0
S28-A71	10.2	Unknown	1	vanB-01	Test	246261866286844	0.95	Pass	0.08	842445246083904	999	1
S28-A70	10.2	Unknown	1	vanA	Test	252120012244465	0.96	Pass	0.07	846455345927669	999	1
S28-A69	10.2	Unknown	1	tetV	Test	999	0	Fail	0.08	999	999	0
S28-A68	10.2	Unknown	1	tetW-01	Test	222284875689821	0.94	Pass	0.07	832401899159298	999	1
S28-A67	10.2	Unknown	1	tetX	Test	22685420607195	0.96	Pass	0.07	78841527787831	999	1
S28-A78	10.2	Unknown	1	ereA	Test	999	0	Fail	0.07	999	999	0
S28-A77	10.2	Unknown	1	carB	Test	999	0	Fail	0.06	999	999	0
S28-A76	10.2	Unknown	1	penA	Test	251104148407293	0.94	Pass	0.069	797254022741621	999	1
S28-A75	10.2	Unknown	1	Pbp5	Test	999	0	Fail	0.07	999	999	0
S28-A74	10.2	Unknown	1	mecA	Test	999	0	Fail	0.07	999	999	0
S28-A73	10.2	Unknown	1	blaPAO	Test	999	0	Fail	0.08	999	999	0
S28-A84	10.2	Unknown	1	vanXA	Test	999	0	Fail	0.07	999	999	0
S28-A83	10.2	Unknown	1	vanTE	Test	999	0	Fail	0.06	999	999	0
S28-A82	10.2	Unknown	1	vanSA	Test	999	0	Fail	0.08	999	999	0
S28-A81	10.2	Unknown	1	vanRA-01	Test	241238860454081	0.95	Pass	0.08	820113402271741	999	1
S28-A80	10.2	Unknown	1	vanHB	Test	999	0	Fail	0.08	999	999	0
S28-A79	10.2	Unknown	1	vanG	Test	999	0	Fail	0.08	999	999	0
S28-A90	10.2	Unknown	1	mdtA	Test	999	0	Fail	0.08	999	999	0
S28-A89	10.2	Unknown	1	matA/mel	Test	232557935098175	0.99	Pass	0.08	796094133143638	999	1
S28-A88	10.2	Unknown	1	lnuA-01	Test	999	0	Fail	0.08	999	999	0
S28-A87	10.2	Unknown	1	lmrA-01	Test	999	0	Fail	0.05	999	999	0
S28-A86	10.2	Unknown	1	ermA	Test	999	0	Fail	0.07	999	999	0
S28-A85	10.2	Unknown	1	erm(36)	Test	999	0	Fail	0.08	999	999	0
S28-A96	10.2	Unknown	1	cmeA	Test	999	0	Fail	0.06	999	999	0
S28-A95	10.2	Unknown	1	ceoA	Test	225682616749347	0.84	Pass	0.06	85980654009424	999	1
S28-A94	10.2	Unknown	1	adeA	Test	260677596822893	0.99	Pass	0.07	857524473294913	999	1
S28-A93	10.2	Unknown	1	acrA-02	Test	999	0	Fail	0.07	999	999	0
S28-A92	10.2	Unknown	1	acrA-01	Test	999	0	Fail	0.07	999	999	0
S28-A91	10.2	Unknown	1	vanXB	Test	999	0	Fail	0.08	999	999	0
S25-A01	10.2	Unknown	1	16S rRNA	Test	193545009670426	0.97	Pass	0.06	841623232504498	999	1
S25-A02	10.2	Unknown	1	intI	Test	237858685205097	0.89	Pass	0.06	858738774392985	999	1
S25-A03	10.2	Unknown	1	intI1	Test	179613669701312	0.97	Pass	0.06	896013034142215	999	1
S25-A04	10.2	Unknown	1	tnpA-03	Test	220138805578574	0.96	Pass	0.07	802977289042606	999	1
S25-A05	10.2	Unknown	1	IS613	Test	248153142231233	0.98	Pass	0.07	824281455860017	999	1
S25-A06	10.2	Unknown	1	tnpA-01	Test	245046075058264	0.96	Pass	0.06	858419348332249	999	1
S25-A07	10.2	Unknown	1	oleC	Test	194044487137363	0.99	Pass	0.07	838476904972988	999	1
S25-A08	10.2	Unknown	1	pikR1	Test	999	0	Fail	0.07	999	999	0
S25-A09	10.2	Unknown	1	vatC-01	Test	999	0	Fail	0.07	999	999	0
S25-A10	10.2	Unknown	1	vgbB-01	Test	999	0	Fail	0.046	999	999	0
S25-A11	10.2	Unknown	1	vgbB-02	Test	999	0	Fail	0.07	999	999	0
S25-A12	10.2	Unknown	1	sul2	Test	237149185524554	0.97	Pass	0.07	879805956387095	999	1
S25-A13	10.2	Unknown	1	tnpA-04	Test	161129007719424	0.97	Pass	0.07	853983616724887	999	1
S25-A14	10.2	Unknown	1	tnpA-07	Test	235463872787604	0.97	Pass	0.07	793000762868296	999	1
S25-A15	10.2	Unknown	1	tnpA-05	Test	2463788240826	0.99	Pass	0.07	829715894489106	999	1
S25-A16	10.2	Unknown	1	Tp614	Test	999	0	Fail	0.07	999	999	0
S25-A17	10.2	Unknown	1	tnpA-02	Test	218363561227716	0.93	Pass	0.07	880069835932059	999	1
S25-A18	10.2	Unknown	1	catB3	Test	240531621197516	0.75	Pass	0.07	795818303854031	999	1
S25-A19	10.2	Unknown	1	sul1	Test	999	0	Fail	0.04	999	999	0
S25-A20	10.2	Unknown	1	dfrA12	Test	999	0	Fail	0.08	999	999	0
S25-A21	10.2	Unknown	1	folA	Test	999	0	Fail	0.059	999	999	0
S25-A22	10.2	Unknown	1	tet(32)	Test	247488079749936	0.99	Pass	0.06	825589652478958	999	1
S25-A23	10.2	Unknown	1	tet(34)	Test	999	0	Fail	0.07	999	999	0
S25-A24	10.2	Unknown	1	tetA-01	Test	999	0	Fail	0.04	999	999	0
S25-A25	10.2	Unknown	1	catB8	Test	999	0	Fail	0.08	999	999	0
S25-A26	10.2	Unknown	1	cmlA1-02	Test	243622980365762	0.95	Pass	0.07	807371812335315	999	1
S25-A27	10.2	Unknown	1	cmx(A)	Test	231715325988486	0.94	Pass	0.07	87690516521909	999	1
S25-A28	10.2	Unknown	1	catA1	Test	999	0	Fail	0.1	999	999	0
S25-A29	10.2	Unknown	1	aacC2	Test	999	0	Fail	0.08	999	999	0
S25-A30	10.2	Unknown	1	aacC4	Test	26101259644085	0.88	Pass	0.07	79787553787683	999	1
S25-A31	10.2	Unknown	1	tetB-01	Test	999	0	Fail	0.1	999	999	0
S25-A32	10.2	Unknown	1	tetC-01	Test	999	0	Fail	0.096	999	999	0
S25-A33	10.2	Unknown	1	tetD-01	Test	999	0	Fail	0.1	999	999	0
S25-A34	10.2	Unknown	1	tetE	Test	999	0	Fail	0.1	999	999	0
S25-A35	10.2	Unknown	1	tetG-01	Test	999	0	Fail	0.08	873101602738623	999	1
S25-A36	10.2	Unknown	1	tetH	Test	999	0	Fail	0.08	999	999	0
S25-A37	10.2	Unknown	1	aacC	Test	216921035510454	0.89	Pass	0.07	830757308021304	999	1
S25-A38	10.2	Unknown	1	aac(6')-Ib-01	Test	999	0	Fail	0.06	999	999	0
S25-A39	10.2	Unknown	1	aadA1	Test	214469171602397	0.97	Pass	0.08	813727378859541	999	1
S25-A40	10.2	Unknown	1	aadE	Test	211508664734012	0.93	Pass	0.07	747970022874557	999	1
S25-A41	10.2	Unknown	1	aph6ia	Test	999	0	Fail	0.03	999	999	0
S25-A42	10.2	Unknown	1	aph(2')-Id-01	Test	999	0	Fail	0.03	999	999	0
S25-A43	10.2	Unknown	1	tetJ	Test	999	0	Fail	0.08	999	999	0
S25-A44	10.2	Unknown	1	tetK	Test	999	0	Fail	0.08	999	999	0
S25-A45	10.2	Unknown	1	tetL-01	Test	999	0	Fail	0.08	999	999	0
S25-A46	10.2	Unknown	1	tetM-01	Test	219133916990949	0.97	Pass	0.07	779126003741333	999	1
S25-A47	10.2	Unknown	1	tetO-01	Test	223802483500354	0.97	Pass	0.08	789399197193027	999	1
S25-A48	10.2	Unknown	1	tetPA	Test	198357673421238	0.93	Pass	0.08	763691021791062	999	1
S25-A54	10.2	Unknown	1	bla-ACC-1	Test	999	0	Fail	0.06	999	999	0
S25-A53	10.2	Unknown	1	bla1	Test	221129119460599	0.96	Pass	0.06	792230154021652	999	1
S25-A52	10.2	Unknown	1	ampC-02	Test	999	0	Fail	0.08	999	999	0
S25-A51	10.2	Unknown	1	ampC-01	Test	999	0	Fail	0.08	999	999	0
S25-A50	10.2	Unknown	1	strA	Test	999	0	Fail	0.08	999	999	0
S25-A49	10.2	Unknown	1	strB	Test	223726270765532	0.93	Pass	0.08	858771529468938	999	1
S25-A60	10.2	Unknown	1	tetT	Test	261024475972389	0.96	Pass	0.08	770636631393734	999	1
S25-A59	10.2	Unknown	1	tetU-01	Test	999	0	Fail	0.083	999	999	0
S25-A58	10.2	Unknown	1	tetS	Test	999	0	Fail	0.07	999	999	0
S25-A57	10.2	Unknown	1	tetR-02	Test	236691260023197	0.99	Pass	0.08	865694238889769	999	1
S25-A56	10.2	Unknown	1	tetQ	Test	248444359765551	0.96	Pass	0.07	784611349737508	999	1
S25-A55	10.2	Unknown	1	tetPB-01	Test	24354084144557	0.96	Pass	0.1	807367517572929	999	1
S25-A66	10.2	Unknown	1	blaOXY	Test	999	0	Fail	0.07	999	999	0
S25-A65	10.2	Unknown	1	bla-L1	Test	999	0	Fail	0.1	999	999	0
S25-A64	10.2	Unknown	1	blaGES	Test	999	0	Fail	0.08	999	999	0
S25-A63	10.2	Unknown	1	blaCTX-M-05	Test	272092342861106	0.98	Pass	0.12	90770999189119	999	1
S25-A62	10.2	Unknown	1	blaCTX-M-04	Test	234383207865515	0.95	Pass	0.07	87903559965954	999	1
S25-A61	10.2	Unknown	1	blaCMY2-01	Test	999	0	Fail	0.1	999	999	0
S25-A72	10.2	Unknown	1	vanC-01	Test	999	0	Fail	0.05	999	999	0
S25-A71	10.2	Unknown	1	vanB-01	Test	253165561188943	0.95	Pass	0.08	848901459063938	999	1
S25-A70	10.2	Unknown	1	vanA	Test	242438260909678	0.99	Pass	0.07	846229250967746	999	1
S25-A69	10.2	Unknown	1	tetV	Test	999	0	Fail	0.08	999	999	0
S25-A68	10.2	Unknown	1	tetW-01	Test	219136038894447	0.96	Pass	0.07	832022237309994	999	1
S25-A67	10.2	Unknown	1	tetX	Test	226529068607043	0.96	Pass	0.07	788164252791869	999	1
S25-A78	10.2	Unknown	1	ereA	Test	999	0	Fail	0.07	999	999	0
S25-A77	10.2	Unknown	1	carB	Test	999	0	Fail	0.06	999	999	0
S25-A76	10.2	Unknown	1	penA	Test	282538913342662	0.94	Pass	0.069	890007420780867	999	1
S25-A75	10.2	Unknown	1	Pbp5	Test	999	0	Fail	0.07	999	999	0
S25-A74	10.2	Unknown	1	mecA	Test	999	0	Fail	0.07	999	999	0
S25-A73	10.2	Unknown	1	blaPAO	Test	999	0	Fail	0.08	999	999	0
S25-A84	10.2	Unknown	1	vanXA	Test	999	0	Fail	0.07	999	999	0
S25-A83	10.2	Unknown	1	vanTE	Test	999	0	Fail	0.06	999	999	0
S25-A82	10.2	Unknown	1	vanSA	Test	999	0	Fail	0.08	999	999	0
S25-A81	10.2	Unknown	1	vanRA-01	Test	242887054757907	0.94	Pass	0.08	818712536844856	999	1
S25-A80	10.2	Unknown	1	vanHB	Test	999	0	Fail	0.08	999	999	0
S25-A79	10.2	Unknown	1	vanG	Test	999	0	Fail	0.08	999	999	0
S25-A90	10.2	Unknown	1	mdtA	Test	999	0	Fail	0.08	999	999	0
S25-A89	10.2	Unknown	1	matA/mel	Test	224107956096183	0.98	Pass	0.08	797538878600823	999	1
S25-A88	10.2	Unknown	1	lnuA-01	Test	999	0	Fail	0.08	999	999	0
S25-A87	10.2	Unknown	1	lmrA-01	Test	999	0	Fail	0.05	999	999	0
S25-A86	10.2	Unknown	1	ermA	Test	999	0	Fail	0.07	999	999	0
S25-A85	10.2	Unknown	1	erm(36)	Test	243054103247658	0.82	Pass	0.08	89430368786655	999	1
S25-A96	10.2	Unknown	1	cmeA	Test	999	0	Fail	0.06	999	999	0
S25-A95	10.2	Unknown	1	ceoA	Test	999	0	Fail	0.06	999	999	0
S25-A94	10.2	Unknown	1	adeA	Test	999	0	Fail	0.07	999	999	0
S25-A93	10.2	Unknown	1	acrA-02	Test	999	0	Fail	0.07	999	999	0
S25-A92	10.2	Unknown	1	acrA-01	Test	999	0	Fail	0.07	999	999	0
S25-A91	10.2	Unknown	1	vanXB	Test	999	0	Fail	0.08	999	999	0
S34-A01	10.2	Unknown	1	16S rRNA	Test	192725698196632	0.97	Pass	0.06	841328402922658	999	1
S34-A02	10.2	Unknown	1	intI	Test	999	0	Fail	0.06	999	999	0
S34-A03	10.2	Unknown	1	intI1	Test	182652179537015	0.98	Pass	0.06	903974377968466	999	1
S34-A04	10.2	Unknown	1	tnpA-03	Test	222339298460734	0.97	Pass	0.07	805416424357409	999	1
S34-A05	10.2	Unknown	1	IS613	Test	247577476536054	0.98	Pass	0.07	823756557416882	999	1
S34-A06	10.2	Unknown	1	tnpA-01	Test	245147844387694	0.96	Pass	0.06	861750099922556	999	1
S34-A07	10.2	Unknown	1	oleC	Test	198439984256329	0.99	Pass	0.07	842428600205077	999	1
S34-A08	10.2	Unknown	1	pikR1	Test	999	0	Fail	0.07	999	999	0
S34-A09	10.2	Unknown	1	vatC-01	Test	999	0	Fail	0.07	999	999	0
S34-A10	10.2	Unknown	1	vgbB-01	Test	999	0	Fail	0.046	999	999	0
S34-A11	10.2	Unknown	1	vgbB-02	Test	999	0	Fail	0.07	999	999	0
S34-A12	10.2	Unknown	1	sul2	Test	999	0	Fail	0.07	999	999	0
S34-A13	10.2	Unknown	1	tnpA-04	Test	161897896324529	0.97	Pass	0.07	853869442286425	999	1
S34-A14	10.2	Unknown	1	tnpA-07	Test	225729715232872	0.96	Pass	0.07	793030522104947	999	1
S34-A15	10.2	Unknown	1	tnpA-05	Test	236909057401906	0.99	Pass	0.07	829449270553894	999	1
S34-A16	10.2	Unknown	1	Tp614	Test	999	0	Fail	0.07	999	999	0
S34-A17	10.2	Unknown	1	tnpA-02	Test	217748546467225	0.93	Pass	0.07	879163598981564	999	1
S34-A18	10.2	Unknown	1	catB3	Test	248271853926907	0.99	Pass	0.07	79401574131326	999	1
S34-A19	10.2	Unknown	1	sul1	Test	999	0	Fail	0.04	999	999	0
S34-A20	10.2	Unknown	1	dfrA12	Test	999	0	Fail	0.08	999	999	0
S34-A21	10.2	Unknown	1	folA	Test	999	0	Fail	0.059	999	999	0
S34-A22	10.2	Unknown	1	tet(32)	Test	264686503395703	0.95	Pass	0.06	823995001968494	999	1
S34-A23	10.2	Unknown	1	tet(34)	Test	999	0	Fail	0.07	999	999	0
S34-A24	10.2	Unknown	1	tetA-01	Test	999	0	Fail	0.04	999	999	0
S34-A25	10.2	Unknown	1	catB8	Test	999	0	Fail	0.08	999	999	0
S34-A26	10.2	Unknown	1	cmlA1-02	Test	999	0	Fail	0.07	999	999	0
S34-A27	10.2	Unknown	1	cmx(A)	Test	233560642706606	0.94	Pass	0.07	876864166585461	999	1
S34-A28	10.2	Unknown	1	catA1	Test	999	0	Fail	0.1	999	999	0
S34-A29	10.2	Unknown	1	aacC2	Test	999	0	Fail	0.08	999	999	0
S34-A30	10.2	Unknown	1	aacC4	Test	284121601252153	0.92	Pass	0.07	910755082530833	999	1
S34-A31	10.2	Unknown	1	tetB-01	Test	999	0	Fail	0.1	828189317425892	999	1
S34-A32	10.2	Unknown	1	tetC-01	Test	999	0	Fail	0.096	999	999	0
S34-A33	10.2	Unknown	1	tetD-01	Test	999	0	Fail	0.1	999	999	0
S34-A34	10.2	Unknown	1	tetE	Test	999	0	Fail	0.1	999	999	0
S34-A35	10.2	Unknown	1	tetG-01	Test	999	0	Fail	0.08	999	999	0
S34-A36	10.2	Unknown	1	tetH	Test	999	0	Fail	0.08	999	999	0
S34-A37	10.2	Unknown	1	aacC	Test	220101146728945	0.9	Pass	0.07	901463928434449	999	1
S34-A38	10.2	Unknown	1	aac(6')-Ib-01	Test	999	0	Fail	0.06	999	999	0
S34-A39	10.2	Unknown	1	aadA1	Test	21573086961646	0.98	Pass	0.08	813303333351011	999	1
S34-A40	10.2	Unknown	1	aadE	Test	210152305956633	0.93	Pass	0.07	747926235616862	999	1
S34-A41	10.2	Unknown	1	aph6ia	Test	999	0	Fail	0.03	999	999	0
S34-A42	10.2	Unknown	1	aph(2')-Id-01	Test	999	0	Fail	0.03	999	999	0
S34-A43	10.2	Unknown	1	tetJ	Test	999	0	Fail	0.08	999	999	0
S34-A44	10.2	Unknown	1	tetK	Test	999	0	Fail	0.08	999	999	0
S34-A45	10.2	Unknown	1	tetL-01	Test	999	0	Fail	0.08	999	999	0
S34-A46	10.2	Unknown	1	tetM-01	Test	22235929231859	0.96	Pass	0.07	781114791626383	999	1
S34-A47	10.2	Unknown	1	tetO-01	Test	230432867132991	0.96	Pass	0.08	790023125925926	999	1
S34-A48	10.2	Unknown	1	tetPA	Test	199653536802189	0.93	Pass	0.08	763475635069244	999	1
S34-A54	10.2	Unknown	1	bla-ACC-1	Test	999	0	Fail	0.06	999	999	0
S34-A53	10.2	Unknown	1	bla1	Test	999	0	Fail	0.06	999	999	0
S34-A52	10.2	Unknown	1	ampC-02	Test	279317633837163	0.92	Pass	0.08	90106573825037	999	1
S34-A51	10.2	Unknown	1	ampC-01	Test	999	0	Fail	0.08	999	999	0
S34-A50	10.2	Unknown	1	strA	Test	999	0	Fail	0.08	999	999	0
S34-A49	10.2	Unknown	1	strB	Test	222648101536969	0.97	Pass	0.08	859231279081731	999	1
S34-A60	10.2	Unknown	1	tetT	Test	236466008388167	0.97	Pass	0.08	77124989162581	999	1
S34-A59	10.2	Unknown	1	tetU-01	Test	999	0	Fail	0.083	999	999	0
S34-A58	10.2	Unknown	1	tetS	Test	999	0	Fail	0.07	999	999	0
S34-A57	10.2	Unknown	1	tetR-02	Test	999	0	Fail	0.08	819260482750271	999	1
S34-A56	10.2	Unknown	1	tetQ	Test	24732466309933	0.97	Pass	0.07	785496721039854	999	1
S34-A55	10.2	Unknown	1	tetPB-01	Test	248611220456746	0.97	Pass	0.1	807208173937155	999	1
S34-A66	10.2	Unknown	1	blaOXY	Test	272723765295433	0.87	Pass	0.07	867768437750081	999	1
S34-A65	10.2	Unknown	1	bla-L1	Test	262149885286569	0.98	Pass	0.1	894362827878648	999	1
S34-A64	10.2	Unknown	1	blaGES	Test	999	0	Fail	0.08	999	999	0
S34-A63	10.2	Unknown	1	blaCTX-M-05	Test	269233217869433	0.96	Pass	0.12	908815184261072	999	1
S34-A62	10.2	Unknown	1	blaCTX-M-04	Test	230746321545648	0.97	Pass	0.07	847588592445216	999	1
S34-A61	10.2	Unknown	1	blaCMY2-01	Test	999	0	Fail	0.1	999	999	0
S34-A72	10.2	Unknown	1	vanC-01	Test	999	0	Fail	0.05	999	999	0
S34-A71	10.2	Unknown	1	vanB-01	Test	255228008618022	0.94	Pass	0.08	839260311979873	999	1
S34-A70	10.2	Unknown	1	vanA	Test	254592222959299	0.8	Pass	0.07	843105947381512	999	1
S34-A69	10.2	Unknown	1	tetV	Test	999	0	Fail	0.08	999	999	0
S34-A68	10.2	Unknown	1	tetW-01	Test	216714806095122	0.97	Pass	0.07	831278399306614	999	1
S34-A67	10.2	Unknown	1	tetX	Test	222403047412789	0.94	Pass	0.07	788556699233643	999	1
S34-A78	10.2	Unknown	1	ereA	Test	999	0	Fail	0.07	999	999	0
S34-A77	10.2	Unknown	1	carB	Test	999	0	Fail	0.06	999	999	0
S34-A76	10.2	Unknown	1	penA	Test	2329865042753	0.95	Pass	0.069	85726253097003	999	1
S34-A75	10.2	Unknown	1	Pbp5	Test	999	0	Fail	0.07	999	999	0
S34-A74	10.2	Unknown	1	mecA	Test	999	0	Fail	0.07	999	999	0
S34-A73	10.2	Unknown	1	blaPAO	Test	999	0	Fail	0.08	999	999	0
S34-A84	10.2	Unknown	1	vanXA	Test	999	0	Fail	0.07	999	999	0
S34-A83	10.2	Unknown	1	vanTE	Test	999	0	Fail	0.06	999	999	0
S34-A82	10.2	Unknown	1	vanSA	Test	999	0	Fail	0.08	999	999	0
S34-A81	10.2	Unknown	1	vanRA-01	Test	999	0	Fail	0.08	999	999	0
S34-A80	10.2	Unknown	1	vanHB	Test	999	0	Fail	0.08	896425027686624	999	1
S34-A79	10.2	Unknown	1	vanG	Test	999	0	Fail	0.08	999	999	0
S34-A90	10.2	Unknown	1	mdtA	Test	999	0	Fail	0.08	999	999	0
S34-A89	10.2	Unknown	1	matA/mel	Test	219694793489068	0.93	Pass	0.08	796710793054381	999	1
S34-A88	10.2	Unknown	1	lnuA-01	Test	999	0	Fail	0.08	999	999	0
S34-A87	10.2	Unknown	1	lmrA-01	Test	999	0	Fail	0.05	999	999	0
S34-A86	10.2	Unknown	1	ermA	Test	999	0	Fail	0.07	999	999	0
S34-A85	10.2	Unknown	1	erm(36)	Test	999	0	Fail	0.08	999	999	0
S34-A96	10.2	Unknown	1	cmeA	Test	999	0	Fail	0.06	999	999	0
S34-A95	10.2	Unknown	1	ceoA	Test	999	0	Fail	0.06	999	999	0
S34-A94	10.2	Unknown	1	adeA	Test	242928324226732	0.93	Pass	0.07	891078989356013	999	1
S34-A93	10.2	Unknown	1	acrA-02	Test	999	0	Fail	0.07	999	999	0
S34-A92	10.2	Unknown	1	acrA-01	Test	999	0	Fail	0.07	999	999	0
S34-A91	10.2	Unknown	1	vanXB	Test	999	0	Fail	0.08	999	999	0
S31-A01	10.2	Unknown	1	16S rRNA	Test	193067306835676	0.97	Pass	0.06	840854683903347	999	1
S31-A02	10.2	Unknown	1	intI	Test	237990595165821	0.94	Pass	0.06	858417213304561	999	1
S31-A03	10.2	Unknown	1	intI1	Test	182224201111116	0.98	Pass	0.06	900433207653544	999	1
S31-A04	10.2	Unknown	1	tnpA-03	Test	218356866378759	0.96	Pass	0.07	807604582027356	999	1
S31-A05	10.2	Unknown	1	IS613	Test	999	0	Fail	0.07	999	999	0
S31-A06	10.2	Unknown	1	tnpA-01	Test	236238490400225	0.99	Pass	0.06	852392017008215	999	1
S31-A07	10.2	Unknown	1	oleC	Test	197424402071094	0.99	Pass	0.07	841543620925551	999	1
S31-A08	10.2	Unknown	1	pikR1	Test	999	0	Fail	0.07	999	999	0
S31-A09	10.2	Unknown	1	vatC-01	Test	999	0	Fail	0.07	999	999	0
S31-A10	10.2	Unknown	1	vgbB-01	Test	999	0	Fail	0.046	999	999	0
S31-A11	10.2	Unknown	1	vgbB-02	Test	999	0	Fail	0.07	999	999	0
S31-A12	10.2	Unknown	1	sul2	Test	999	0	Fail	0.07	999	999	0
S31-A13	10.2	Unknown	1	tnpA-04	Test	164885688578732	0.97	Pass	0.07	853603931361666	999	1
S31-A14	10.2	Unknown	1	tnpA-07	Test	222020761190053	0.97	Pass	0.07	793037168636441	999	1
S31-A15	10.2	Unknown	1	tnpA-05	Test	22793706799583	0.98	Pass	0.07	827156851973422	999	1
S31-A16	10.2	Unknown	1	Tp614	Test	999	0	Fail	0.07	999	999	0
S31-A17	10.2	Unknown	1	tnpA-02	Test	232289085561337	0.88	Pass	0.07	87592605139894	999	1
S31-A18	10.2	Unknown	1	catB3	Test	237560571297939	0.99	Pass	0.07	795892920141949	999	1
S31-A19	10.2	Unknown	1	sul1	Test	999	0	Fail	0.04	999	999	0
S31-A20	10.2	Unknown	1	dfrA12	Test	999	0	Fail	0.08	999	999	0
S31-A21	10.2	Unknown	1	folA	Test	999	0	Fail	0.059	999	999	0
S31-A22	10.2	Unknown	1	tet(32)	Test	250211769892696	0.95	Pass	0.06	824300737703809	999	1
S31-A23	10.2	Unknown	1	tet(34)	Test	999	0	Fail	0.07	999	999	0
S31-A24	10.2	Unknown	1	tetA-01	Test	256593491080817	0.94	Pass	0.04	763637051155038	999	1
S31-A25	10.2	Unknown	1	catB8	Test	999	0	Fail	0.08	999	999	0
S31-A26	10.2	Unknown	1	cmlA1-02	Test	249474350341806	0.95	Pass	0.07	808023992914441	999	1
S31-A27	10.2	Unknown	1	cmx(A)	Test	22459411012298	0.97	Pass	0.07	876426842941532	999	1
S31-A28	10.2	Unknown	1	catA1	Test	999	0	Fail	0.1	999	999	0
S31-A29	10.2	Unknown	1	aacC2	Test	999	0	Fail	0.08	999	999	0
S31-A30	10.2	Unknown	1	aacC4	Test	999	0	Fail	0.07	999	999	0
S31-A31	10.2	Unknown	1	tetB-01	Test	999	0	Fail	0.1	999	999	0
S31-A32	10.2	Unknown	1	tetC-01	Test	999	0	Fail	0.096	999	999	0
S31-A33	10.2	Unknown	1	tetD-01	Test	999	0	Fail	0.1	999	999	0
S31-A34	10.2	Unknown	1	tetE	Test	999	0	Fail	0.1	999	999	0
S31-A35	10.2	Unknown	1	tetG-01	Test	267106089578789	0.96	Pass	0.08	873181922250904	999	1
S31-A36	10.2	Unknown	1	tetH	Test	999	0	Fail	0.08	999	999	0
S31-A37	10.2	Unknown	1	aacC	Test	220331801879813	0.87	Pass	0.07	889343037633345	999	1
S31-A38	10.2	Unknown	1	aac(6')-Ib-01	Test	999	0	Fail	0.06	999	999	0
S31-A39	10.2	Unknown	1	aadA1	Test	214234059476326	0.97	Pass	0.08	813445918309139	999	1
S31-A40	10.2	Unknown	1	aadE	Test	207322393633879	0.8	Pass	0.07	747796803451653	999	1
S31-A41	10.2	Unknown	1	aph6ia	Test	999	0	Fail	0.03	999	999	0
S31-A42	10.2	Unknown	1	aph(2')-Id-01	Test	999	0	Fail	0.03	999	999	0
S31-A43	10.2	Unknown	1	tetJ	Test	999	0	Fail	0.08	999	999	0
S31-A44	10.2	Unknown	1	tetK	Test	999	0	Fail	0.08	999	999	0
S31-A45	10.2	Unknown	1	tetL-01	Test	999	0	Fail	0.08	999	999	0
S31-A46	10.2	Unknown	1	tetM-01	Test	217300925042314	0.96	Pass	0.07	77910264254341	999	1
S31-A47	10.2	Unknown	1	tetO-01	Test	222113775042841	0.91	Pass	0.08	78946421353482	999	1
S31-A48	10.2	Unknown	1	tetPA	Test	199800050710994	0.93	Pass	0.08	766021995930832	999	1
S31-A54	10.2	Unknown	1	bla-ACC-1	Test	999	0	Fail	0.06	999	999	0
S31-A53	10.2	Unknown	1	bla1	Test	232962687469061	0.98	Pass	0.06	791639937255157	999	1
S31-A52	10.2	Unknown	1	ampC-02	Test	264563704441982	0.91	Pass	0.08	870320824093497	999	1
S31-A51	10.2	Unknown	1	ampC-01	Test	999	0	Fail	0.08	999	999	0
S31-A50	10.2	Unknown	1	strA	Test	999	0	Fail	0.08	999	999	0
S31-A49	10.2	Unknown	1	strB	Test	238622157363098	0.96	Pass	0.08	859414667012717	999	1
S31-A60	10.2	Unknown	1	tetT	Test	249891145862529	0.95	Pass	0.08	771044958475294	999	1
S31-A59	10.2	Unknown	1	tetU-01	Test	999	0	Fail	0.083	999	999	0
S31-A58	10.2	Unknown	1	tetS	Test	999	0	Fail	0.07	999	999	0
S31-A57	10.2	Unknown	1	tetR-02	Test	999	0	Fail	0.08	999	999	0
S31-A56	10.2	Unknown	1	tetQ	Test	240765383263107	0.94	Pass	0.07	785665308399853	999	1
S31-A55	10.2	Unknown	1	tetPB-01	Test	999	0	Fail	0.1	999	999	0
S31-A66	10.2	Unknown	1	blaOXY	Test	999	0	Fail	0.07	999	999	0
S31-A65	10.2	Unknown	1	bla-L1	Test	277760813563105	0.93	Pass	0.1	896498516307539	999	1
S31-A64	10.2	Unknown	1	blaGES	Test	999	0	Fail	0.08	999	999	0
S31-A63	10.2	Unknown	1	blaCTX-M-05	Test	248697924832843	0.95	Pass	0.12	897083617193249	999	1
S31-A62	10.2	Unknown	1	blaCTX-M-04	Test	233195509447203	0.97	Pass	0.07	8635322399294	999	1
S31-A61	10.2	Unknown	1	blaCMY2-01	Test	999	0	Fail	0.1	999	999	0
S31-A72	10.2	Unknown	1	vanC-01	Test	999	0	Fail	0.05	999	999	0
S31-A71	10.2	Unknown	1	vanB-01	Test	999	0	Fail	0.08	999	999	0
S31-A70	10.2	Unknown	1	vanA	Test	999	0	Fail	0.07	999	999	0
S31-A69	10.2	Unknown	1	tetV	Test	999	0	Fail	0.08	999	999	0
S31-A68	10.2	Unknown	1	tetW-01	Test	217526803705124	0.96	Pass	0.07	828071769910687	999	1
S31-A67	10.2	Unknown	1	tetX	Test	229587774264034	0.94	Pass	0.07	791070213785231	999	1
S31-A78	10.2	Unknown	1	ereA	Test	999	0	Fail	0.07	999	999	0
S31-A77	10.2	Unknown	1	carB	Test	999	0	Fail	0.06	999	999	0
S31-A76	10.2	Unknown	1	penA	Test	272711244017248	0.97	Pass	0.069	889380303877522	999	1
S31-A75	10.2	Unknown	1	Pbp5	Test	999	0	Fail	0.07	999	999	0
S31-A74	10.2	Unknown	1	mecA	Test	999	0	Fail	0.07	999	999	0
S31-A73	10.2	Unknown	1	blaPAO	Test	999	0	Fail	0.08	999	999	0
S31-A84	10.2	Unknown	1	vanXA	Test	999	0	Fail	0.07	999	999	0
S31-A83	10.2	Unknown	1	vanTE	Test	999	0	Fail	0.06	999	999	0
S31-A82	10.2	Unknown	1	vanSA	Test	999	0	Fail	0.08	999	999	0
S31-A81	10.2	Unknown	1	vanRA-01	Test	27412243964039	0.92	Pass	0.08	816974741866584	999	1
S31-A80	10.2	Unknown	1	vanHB	Test	246561162184233	0.97	Pass	0.08	879273696204041	999	1
S31-A79	10.2	Unknown	1	vanG	Test	999	0	Fail	0.08	999	999	0
S31-A90	10.2	Unknown	1	mdtA	Test	999	0	Fail	0.08	999	999	0
S31-A89	10.2	Unknown	1	matA/mel	Test	229512318731552	0.91	Pass	0.08	797819210452791	999	1
S31-A88	10.2	Unknown	1	lnuA-01	Test	999	0	Fail	0.08	999	999	0
S31-A87	10.2	Unknown	1	lmrA-01	Test	999	0	Fail	0.05	999	999	0
S31-A86	10.2	Unknown	1	ermA	Test	999	0	Fail	0.07	999	999	0
S31-A85	10.2	Unknown	1	erm(36)	Test	251223309354009	0.97	Pass	0.08	877831029800548	999	1
S31-A96	10.2	Unknown	1	cmeA	Test	999	0	Fail	0.06	999	999	0
S31-A95	10.2	Unknown	1	ceoA	Test	235907716232397	0.94	Pass	0.06	865886043913627	999	1
S31-A94	10.2	Unknown	1	adeA	Test	254690946626097	0.78	Pass	0.07	821744521097172	999	1
S31-A93	10.2	Unknown	1	acrA-02	Test	999	0	Fail	0.07	999	999	0
S31-A92	10.2	Unknown	1	acrA-01	Test	999	0	Fail	0.07	999	999	0
S31-A91	10.2	Unknown	1	vanXB	Test	999	0	Fail	0.08	999	999	0
S29-A01	10.3	Unknown	1	16S rRNA	Test	190975282038348	0.98	Pass	0.06	841015824129749	999	1
S29-A02	10.3	Unknown	1	intI	Test	233279159059519	0.91	Pass	0.06	857989909527301	999	1
S29-A03	10.3	Unknown	1	intI1	Test	191838624237006	0.97	Pass	0.06	885604220305658	999	1
S29-A04	10.3	Unknown	1	tnpA-03	Test	248858538058324	0.95	Pass	0.07	808541830962069	999	1
S29-A05	10.3	Unknown	1	IS613	Test	999	0	Fail	0.07	999	999	0
S29-A06	10.3	Unknown	1	tnpA-01	Test	247996428879686	0.99	Pass	0.06	858502623967085	999	1
S29-A07	10.3	Unknown	1	oleC	Test	201246904195269	0.99	Pass	0.07	846435731949526	999	1
S29-A08	10.3	Unknown	1	pikR1	Test	999	0	Fail	0.07	999	999	0
S29-A09	10.3	Unknown	1	vatC-01	Test	999	0	Fail	0.07	999	999	0
S29-A10	10.3	Unknown	1	vgbB-01	Test	999	0	Fail	0.046	999	999	0
S29-A11	10.3	Unknown	1	vgbB-02	Test	999	0	Fail	0.07	999	999	0
S29-A12	10.3	Unknown	1	sul2	Test	19923486715025	0.94	Pass	0.07	880707462585003	999	1
S29-A13	10.3	Unknown	1	tnpA-04	Test	163777582559578	0.97	Pass	0.07	854513871827621	999	1
S29-A14	10.3	Unknown	1	tnpA-07	Test	245738824360171	0.96	Pass	0.07	793546303013074	999	1
S29-A15	10.3	Unknown	1	tnpA-05	Test	210871466662798	0.95	Pass	0.07	831625560028639	999	1
S29-A16	10.3	Unknown	1	Tp614	Test	999	0	Fail	0.07	999	999	0
S29-A17	10.3	Unknown	1	tnpA-02	Test	21636100674246	0.84	Pass	0.07	878758617531985	999	1
S29-A18	10.3	Unknown	1	catB3	Test	24882246283795	0.99	Pass	0.07	795766125320942	999	1
S29-A19	10.3	Unknown	1	sul1	Test	999	0	Fail	0.04	999	999	0
S29-A20	10.3	Unknown	1	dfrA12	Test	999	0	Fail	0.08	999	999	0
S29-A21	10.3	Unknown	1	folA	Test	999	0	Fail	0.059	999	999	0
S29-A22	10.3	Unknown	1	tet(32)	Test	229951850657476	0.96	Pass	0.06	822684241989625	999	1
S29-A23	10.3	Unknown	1	tet(34)	Test	999	0	Fail	0.07	999	999	0
S29-A24	10.3	Unknown	1	tetA-01	Test	999	0	Fail	0.04	999	999	0
S29-A25	10.3	Unknown	1	catB8	Test	999	0	Fail	0.08	999	999	0
S29-A26	10.3	Unknown	1	cmlA1-02	Test	260677396393333	0.94	Pass	0.07	807783544026968	999	1
S29-A27	10.3	Unknown	1	cmx(A)	Test	227305365953886	0.97	Pass	0.07	878039923778241	999	1
S29-A28	10.3	Unknown	1	catA1	Test	999	0	Fail	0.1	999	999	0
S29-A29	10.3	Unknown	1	aacC2	Test	999	0	Fail	0.08	999	999	0
S29-A30	10.3	Unknown	1	aacC4	Test	262226809586199	0.93	Pass	0.07	808762443565226	999	1
S29-A31	10.3	Unknown	1	tetB-01	Test	999	0	Fail	0.1	999	999	0
S29-A32	10.3	Unknown	1	tetC-01	Test	999	0	Fail	0.096	999	999	0
S29-A33	10.3	Unknown	1	tetD-01	Test	999	0	Fail	0.1	999	999	0
S29-A34	10.3	Unknown	1	tetE	Test	999	0	Fail	0.1	999	999	0
S29-A35	10.3	Unknown	1	tetG-01	Test	246806048131773	0.98	Pass	0.08	877604315676752	999	1
S29-A36	10.3	Unknown	1	tetH	Test	21784182286958	0.94	Pass	0.08	809816911914098	999	1
S29-A37	10.3	Unknown	1	aacC	Test	227272468284433	0.91	Pass	0.07	896850537005427	999	1
S29-A38	10.3	Unknown	1	aac(6')-Ib-01	Test	999	0	Fail	0.06	999	999	0
S29-A39	10.3	Unknown	1	aadA1	Test	204538398455241	0.95	Pass	0.08	81575486573393	999	1
S29-A40	10.3	Unknown	1	aadE	Test	187616930007505	0.92	Pass	0.07	74834427694635	999	1
S29-A41	10.3	Unknown	1	aph6ia	Test	999	0	Fail	0.03	999	999	0
S29-A42	10.3	Unknown	1	aph(2')-Id-01	Test	999	0	Fail	0.03	999	999	0
S29-A43	10.3	Unknown	1	tetJ	Test	999	0	Fail	0.08	999	999	0
S29-A44	10.3	Unknown	1	tetK	Test	999	0	Fail	0.08	999	999	0
S29-A45	10.3	Unknown	1	tetL-01	Test	999	0	Fail	0.08	999	999	0
S29-A46	10.3	Unknown	1	tetM-01	Test	208979083191402	0.94	Pass	0.07	782113858170164	999	1
S29-A47	10.3	Unknown	1	tetO-01	Test	199642638864174	0.93	Pass	0.08	787440977535918	999	1
S29-A48	10.3	Unknown	1	tetPA	Test	183987139691801	0.95	Pass	0.08	763827403090776	999	1
S29-A54	10.3	Unknown	1	bla-ACC-1	Test	999	0	Fail	0.06	999	999	0
S29-A53	10.3	Unknown	1	bla1	Test	223575878785121	0.76	Pass	0.06	792587726155127	999	1
S29-A52	10.3	Unknown	1	ampC-02	Test	999	0	Fail	0.08	999	999	0
S29-A51	10.3	Unknown	1	ampC-01	Test	999	0	Fail	0.08	999	999	0
S29-A50	10.3	Unknown	1	strA	Test	999	0	Fail	0.08	999	999	0
S29-A49	10.3	Unknown	1	strB	Test	202151093278683	0.91	Pass	0.08	859571361482588	999	1
S29-A60	10.3	Unknown	1	tetT	Test	244472750150871	0.96	Pass	0.08	771268443012517	999	1
S29-A59	10.3	Unknown	1	tetU-01	Test	999	0	Fail	0.083	999	999	0
S29-A58	10.3	Unknown	1	tetS	Test	999	0	Fail	0.07	999	999	0
S29-A57	10.3	Unknown	1	tetR-02	Test	247423738873553	0.97	Pass	0.08	879710794010213	999	1
S29-A56	10.3	Unknown	1	tetQ	Test	25765715222261	0.95	Pass	0.07	785954798862272	999	1
S29-A55	10.3	Unknown	1	tetPB-01	Test	249445119150635	0.99	Pass	0.1	807348492146726	999	1
S29-A66	10.3	Unknown	1	blaOXY	Test	999	0	Fail	0.07	999	999	0
S29-A65	10.3	Unknown	1	bla-L1	Test	999	0	Fail	0.1	999	999	0
S29-A64	10.3	Unknown	1	blaGES	Test	999	0	Fail	0.08	999	999	0
S29-A63	10.3	Unknown	1	blaCTX-M-05	Test	260886517003206	0.94	Pass	0.12	861724514877608	999	1
S29-A62	10.3	Unknown	1	blaCTX-M-04	Test	233773664154181	0.94	Pass	0.07	791248476277861	999	1
S29-A61	10.3	Unknown	1	blaCMY2-01	Test	999	0	Fail	0.1	999	999	0
S29-A72	10.3	Unknown	1	vanC-01	Test	999	0	Fail	0.05	999	999	0
S29-A71	10.3	Unknown	1	vanB-01	Test	999	0	Fail	0.08	999	999	0
S29-A70	10.3	Unknown	1	vanA	Test	24309815794995	0.99	Pass	0.07	837057314101687	999	1
S29-A69	10.3	Unknown	1	tetV	Test	999	0	Fail	0.08	999	999	0
S29-A68	10.3	Unknown	1	tetW-01	Test	203809324830038	0.87	Pass	0.07	830137970335475	999	1
S29-A67	10.3	Unknown	1	tetX	Test	230790292845194	0.95	Pass	0.07	791369106403299	999	1
S29-A78	10.3	Unknown	1	ereA	Test	999	0	Fail	0.07	999	999	0
S29-A77	10.3	Unknown	1	carB	Test	27780903464219	0.97	Pass	0.06	911995512553751	999	1
S29-A76	10.3	Unknown	1	penA	Test	999	0	Fail	0.069	999	999	0
S29-A75	10.3	Unknown	1	Pbp5	Test	999	0	Fail	0.07	999	999	0
S29-A74	10.3	Unknown	1	mecA	Test	999	0	Fail	0.07	999	999	0
S29-A73	10.3	Unknown	1	blaPAO	Test	999	0	Fail	0.08	999	999	0
S29-A84	10.3	Unknown	1	vanXA	Test	999	0	Fail	0.07	999	999	0
[truncated: 22,193 more rows]
